# Supplementary material for: 3-(9H-Carbazol-9-yl)propan-1-ol
Source: Acta Crystallogr Sect E Struct Rep Online. 2010 Dec 18;67(Pt 1):o180. doi: 10.1107/S1600536810051809 (PMC3050424; doi:10.1107/S1600536810051809)
Supplement: Supplementary file 2 [file e-67-0o180-Isup2.hkl]

# 
# h,k,l, Fc-squared, Fo-squared, sigma(Fo-squared) and status flag 
# 
data_I
_shelx_title ' new in P2(1)/n' 
_shelx_refln_list_code          4 
_shelx_F_calc_maximum       97.11 
_exptl_crystal_F_000       480.00 
_reflns_d_resolution_high  0.7484 
 
loop_ 
 _symmetry_equiv_pos_as_xyz 
 'x, y, z' 
 '-x+1/2, y+1/2, -z+1/2' 
 '-x, -y, -z' 
 'x-1/2, -y-1/2, z-1/2' 
 
_cell_length_a     5.2930 
_cell_length_b    12.5935 
_cell_length_c    17.9542 
_cell_angle_alpha  90.000 
_cell_angle_beta   97.778 
_cell_angle_gamma  90.000 
 
_shelx_F_squared_multiplier     1.000 
 
loop_ 
 _refln_index_h 
 _refln_index_k 
 _refln_index_l 
 _refln_F_squared_calc 
 _refln_F_squared_meas 
 _refln_F_squared_sigma 
 _refln_observed_status 
   2   0   0      892.50      786.02     28.67 o 
   4   0   0      216.72      222.93     11.94 o 
   1   1   0       71.19       78.55      2.11 o 
   2   1   0       24.18       20.46      3.33 o 
   3   1   0      135.95      127.80      8.16 o 
   4   1   0       53.68       54.77      5.26 o 
   5   1   0       88.75       84.35      9.04 o 
   0   2   0      133.58      139.39      2.58 o 
   1   2   0     5296.97     4912.62     90.01 o 
   2   2   0     1140.99     1122.45     20.89 o 
   3   2   0      452.75      461.06      9.43 o 
   4   2   0      159.32      151.51      5.14 o 
   5   2   0       64.01       64.74      5.10 o 
   1   3   0     5355.04     5194.76     72.10 o 
   2   3   0        9.37        9.15      1.21 o 
   3   3   0        4.52        4.81      1.23 o 
   4   3   0        6.15        6.02      1.64 o 
   5   3   0        0.03       -1.54      2.91 o 
   0   4   0        7.06       10.86      1.06 o 
   1   4   0      634.40      585.25      7.53 o 
   2   4   0       42.49       44.72      2.36 o 
   3   4   0        0.57       -1.59      1.59 o 
   4   4   0      133.56      135.07      5.61 o 
   5   4   0        0.99       -3.18      3.18 o 
   6   4   0       31.14       37.76     12.47 o 
   1   5   0      778.99      812.70     10.32 o 
   2   5   0       30.79       21.09      2.65 o 
   3   5   0       16.64       19.33      1.61 o 
   4   5   0       94.76      105.38      5.28 o 
   5   5   0       11.84        7.91      5.26 o 
   6   5   0       24.84       38.70      6.83 o 
   0   6   0        9.68       10.38      1.55 o 
   1   6   0      103.94      100.56      2.54 o 
   2   6   0       34.35       27.36      3.01 o 
   3   6   0       48.19       47.11      2.11 o 
   4   6   0       12.61       11.35      2.76 o 
   5   6   0        0.75       -0.12      4.02 o 
   6   6   0        0.75        6.26      5.99 o 
   1   7   0       28.44       24.68      1.37 o 
   2   7   0       40.57       40.58      2.17 o 
   3   7   0       23.81       21.95      2.13 o 
   4   7   0       18.85       14.29      4.37 o 
   5   7   0       14.79       20.33      5.59 o 
   6   7   0        5.11        3.84     11.98 o 
   0   8   0      708.62      729.40     13.83 o 
   1   8   0       80.29       87.67      3.86 o 
   2   8   0       16.99       16.66      1.95 o 
   3   8   0       40.31       37.35      2.99 o 
   4   8   0       30.98       38.98      5.87 o 
   5   8   0        8.08       13.82      9.27 o 
   6   8   0        2.83       21.41      9.58 o 
   1   9   0      141.15      143.83      4.29 o 
   2   9   0       13.29       13.86      2.08 o 
   3   9   0        0.42       -2.36      2.36 o 
   4   9   0        8.04        6.80      6.17 o 
   5   9   0        6.65        5.93      5.59 o 
   0  10   0        2.27        5.31      2.41 o 
   1  10   0        0.16        1.93      1.66 o 
   2  10   0        0.29       -1.15      1.42 o 
   3  10   0        4.53        3.58      4.37 o 
   4  10   0        0.01       -1.13      6.02 o 
   5  10   0        0.94        5.07      7.86 o 
   1  11   0        2.73        0.20      1.93 o 
   2  11   0       32.03       33.57      3.10 o 
   3  11   0        3.91        6.76      4.73 o 
   4  11   0        0.19       -1.57      6.36 o 
   5  11   0        1.72       15.34      9.23 o 
   0  12   0       97.54       94.01      7.19 o 
   1  12   0        2.51        2.41      2.13 o 
   2  12   0       12.82       13.69      2.52 o 
   3  12   0        2.28       -1.05      5.00 o 
   4  12   0        0.94        2.76      7.75 o 
   1  13   0        1.01        0.56      2.51 o 
   2  13   0        0.09        0.36      4.59 o 
   3  13   0        3.13       10.23      9.27 o 
   4  13   0        9.61       17.29      8.74 o 
   0  14   0        2.39        0.73      4.45 o 
   1  14   0       63.67       53.81      4.55 o 
   2  14   0        3.79       -2.14      4.74 o 
   3  14   0        2.87        0.18      6.90 o 
   1  15   0        9.34        9.27      5.56 o 
   2  15   0        0.20       -0.45      6.70 o 
   3  15   0        1.01        5.63      8.20 o 
   0  16   0      101.02      109.70     16.99 o 
   1  16   0        1.52       -6.71      6.71 o 
   2  16   0        2.89       -7.02      7.02 o 
  -7   0   1       17.50       38.20     10.75 o 
  -5   0   1       38.29       52.82      7.02 o 
  -3   0   1       80.63       66.06      5.60 o 
   1   0   1      750.76      716.28     17.97 o 
   3   0   1      703.53      730.77     27.67 o 
   5   0   1        1.99       -1.59      4.54 o 
  -7   1   1        0.99       20.86     10.27 o 
  -5   1   1       58.65       76.00      8.53 o 
  -4   1   1      121.42      130.20      6.34 o 
  -3   1   1      383.71      401.28     11.96 o 
  -2   1   1        6.77        4.31      2.57 o 
  -1   1   1     2516.55     2470.19    110.32 o 
   1   1   1     6769.54     6101.51     88.26 o 
   2   1   1      373.51      369.25      7.39 o 
   3   1   1       52.72       54.59      5.02 o 
   4   1   1       23.53       24.07      2.87 o 
   5   1   1      179.17      171.08      7.92 o 
  -6   2   1       21.82       30.23      9.19 o 
  -5   2   1       24.78       24.90      4.02 o 
  -4   2   1      319.04      291.68      8.04 o 
  -3   2   1       44.57       38.96      2.46 o 
  -2   2   1      393.70      373.48      9.11 o 
  -1   2   1     9430.71     8881.45    186.17 o 
   0   2   1     5361.21     4972.66     70.28 o 
   1   2   1     2202.28     2117.94     31.91 o 
   2   2   1        0.44        0.89      0.90 o 
   3   2   1       71.80       71.68      2.65 o 
   4   2   1        0.12       -1.28      1.28 o 
   5   2   1      142.69      155.39      7.35 o 
  -6   3   1        5.85       16.23      8.18 o 
  -5   3   1       18.55       14.32      2.31 o 
  -4   3   1       80.35       80.16      3.32 o 
  -3   3   1        1.17        2.52      1.20 o 
  -2   3   1        2.89        3.59      0.91 o 
  -1   3   1     7471.17     6995.59     98.83 o 
   0   3   1     5259.80     4756.23     55.37 o 
   1   3   1       18.75       14.79      1.40 o 
   2   3   1       58.19       52.38      2.05 o 
   3   3   1       37.94       40.77      2.72 o 
   4   3   1        0.08       -0.53      2.07 o 
   5   3   1        9.88       10.57      6.03 o 
   6   3   1        4.77       -2.28      5.30 o 
  -6   4   1        1.83        3.67      4.80 o 
  -5   4   1       26.01       31.54      4.13 o 
  -4   4   1       54.06       54.09      2.75 o 
  -3   4   1       69.28       79.34      2.91 o 
  -2   4   1     3169.18     3131.85     44.98 o 
  -1   4   1     3129.06     3015.75     37.78 o 
   0   4   1        0.04       -0.64      0.64 o 
   1   4   1      164.50      163.52      2.79 o 
   2   4   1       88.26       95.50      2.62 o 
   3   4   1      127.53      141.44      5.31 o 
   4   4   1      208.80      216.09      7.37 o 
   5   4   1        1.50        4.59      4.72 o 
   6   4   1       21.15       34.16      7.84 o 
  -6   5   1        2.16       -2.63      5.05 o 
  -5   5   1       70.70       71.96      6.83 o 
  -4   5   1       17.11       19.02      3.58 o 
  -3   5   1        9.68        9.55      1.33 o 
  -2   5   1        3.00        2.48      1.06 o 
  -1   5   1      897.27      866.44     11.61 o 
   0   5   1       18.09       17.70      1.03 o 
   1   5   1      330.31      334.01      4.81 o 
   2   5   1       98.45       98.46      4.78 o 
   3   5   1       63.07       68.42      2.72 o 
   4   5   1      148.68      135.88      6.08 o 
   5   5   1      103.20      105.67      9.93 o 
   6   5   1       21.66       30.20     11.05 o 
  -6   6   1        5.48       11.95     10.44 o 
  -5   6   1        6.30        7.81      4.69 o 
  -4   6   1        1.28       -1.62      2.23 o 
  -3   6   1       12.16       12.08      1.42 o 
  -2   6   1     1528.51     1545.73     21.35 o 
  -1   6   1      593.61      614.19      8.69 o 
   0   6   1       50.02       47.24      1.55 o 
   1   6   1      682.69      661.54      8.76 o 
   2   6   1       31.07       42.50      3.13 o 
   3   6   1       50.24       53.70      2.81 o 
   4   6   1      147.00      155.87      6.84 o 
   5   6   1        9.52       13.70      6.29 o 
   6   6   1        4.12        6.94      6.91 o 
  -6   7   1        5.74        8.87     11.06 o 
  -5   7   1       69.28       71.34      7.67 o 
  -4   7   1        0.29        0.90      3.65 o 
  -3   7   1      248.07      250.64      5.45 o 
  -2   7   1      422.73      420.73      6.97 o 
  -1   7   1      149.97      137.76      2.97 o 
   0   7   1       15.09       13.93      1.18 o 
   1   7   1      477.89      483.25      6.87 o 
   2   7   1      210.85      209.72      4.47 o 
   3   7   1        9.89        5.90      1.79 o 
   4   7   1        2.72        2.40      3.61 o 
   5   7   1       19.77       25.20      5.77 o 
   6   7   1        0.61        5.11      9.45 o 
  -6   8   1       15.22       27.34     10.68 o 
  -5   8   1       11.48       14.39     13.08 o 
  -4   8   1        8.61        4.78      4.27 o 
  -3   8   1      165.66      151.70      5.18 o 
  -2   8   1        7.70        6.70      1.86 o 
  -1   8   1       68.87       64.41      2.14 o 
   0   8   1      302.32      304.68      5.26 o 
   1   8   1       84.43       86.75      2.60 o 
   2   8   1        0.07       -1.33      1.33 o 
   3   8   1       80.48       73.26      3.77 o 
   4   8   1        3.96        0.99      3.90 o 
   5   8   1        0.06       -2.02      4.98 o 
   6   8   1       10.80       19.82      9.77 o 
  -5   9   1        0.67        4.98      5.55 o 
  -4   9   1       11.75       12.32      5.19 o 
  -3   9   1        9.13        4.38      2.88 o 
  -2   9   1      279.67      285.64      6.78 o 
  -1   9   1        9.94        8.19      1.85 o 
   0   9   1       71.37       76.72      2.72 o 
   1   9   1        0.45       -1.31      1.31 o 
   2   9   1        0.51       -1.50      1.50 o 
   3   9   1        8.42        7.73      2.53 o 
   4   9   1        2.07       -0.26      4.23 o 
   5   9   1       12.52       12.47      6.03 o 
  -5  10   1        8.25        7.24      8.41 o 
  -4  10   1        0.34        2.74      4.97 o 
  -3  10   1        0.28        0.05      4.22 o 
  -2  10   1       95.88       94.65      4.69 o 
  -1  10   1       89.59       90.03      3.18 o 
   0  10   1       64.63       65.54      3.47 o 
   1  10   1        8.83        9.38      1.76 o 
   2  10   1      145.46      140.66      4.58 o 
   3  10   1        1.63        5.10      4.47 o 
   4  10   1        0.35       -2.62      4.51 o 
   5  10   1        3.55       12.23      8.03 o 
  -5  11   1        0.68       -1.14      8.04 o 
  -4  11   1        1.88        8.96      8.30 o 
  -3  11   1       53.34       42.56      6.65 o 
  -2  11   1       28.53       30.37      2.78 o 
  -1  11   1      130.09      125.66      4.84 o 
   0  11   1       34.82       31.97      2.79 o 
   1  11   1       10.03        4.70      2.25 o 
   2  11   1        1.66       -0.69      1.82 o 
   3  11   1        0.30       -1.37      4.03 o 
   4  11   1       23.36       23.04      7.55 o 
   5  11   1        7.78       20.70      9.37 o 
  -4  12   1        0.11       13.75      8.47 o 
  -3  12   1        1.28        0.38      4.53 o 
  -2  12   1       17.77       19.15      3.34 o 
  -1  12   1       57.66       61.21      4.19 o 
   0  12   1        6.33       -1.07      2.68 o 
   1  12   1       88.13       79.36      4.12 o 
   2  12   1        5.31        7.56      2.36 o 
   3  12   1        2.81       -1.13      4.66 o 
   4  12   1        0.03       17.63      7.90 o 
  -4  13   1        0.72       13.05      8.54 o 
  -3  13   1        1.70        3.58      5.62 o 
  -2  13   1       37.34       28.62      6.30 o 
  -1  13   1       24.84       22.39      3.38 o 
   0  13   1       18.22       21.84      3.89 o 
   1  13   1        0.01       -2.35      2.35 o 
   2  13   1        0.49        1.82      4.93 o 
   3  13   1        1.03        6.71      9.90 o 
   4  13   1        0.52       -2.16      7.26 o 
  -3  14   1        4.67        6.44      7.82 o 
  -2  14   1        3.41        0.01      4.96 o 
  -1  14   1        2.02        2.40      4.09 o 
   0  14   1       10.14        4.85      3.21 o 
   1  14   1        7.93        4.51      2.97 o 
   2  14   1       39.96       51.87      7.58 o 
   3  14   1        0.08        4.23      7.40 o 
  -3  15   1        0.02       -6.71      6.71 o 
  -2  15   1       16.49        6.25      7.79 o 
  -1  15   1       15.65       15.36      5.96 o 
   0  15   1        1.07       -3.74      3.74 o 
   1  15   1       20.79       21.26      8.96 o 
   2  15   1        5.31        2.71      7.06 o 
   3  15   1        0.51        2.20      7.97 o 
  -2  16   1        0.41        9.01      8.53 o 
  -1  16   1       33.84       21.29      8.38 o 
   0  16   1       17.14        2.41      4.97 o 
   1  16   1       10.47       -5.56      7.16 o 
   2  16   1        2.07        5.73      7.93 o 
  -6   0   2        0.63        8.24      6.78 o 
  -4   0   2       35.38       38.14      5.56 o 
   2   0   2      541.07      521.82     13.99 o 
   4   0   2       66.10       67.07      3.73 o 
  -7   1   2        0.90       21.33      9.99 o 
  -6   1   2       54.76       67.31     10.96 o 
  -5   1   2       20.39       19.07      3.92 o 
  -4   1   2       69.81       71.05      6.61 o 
  -3   1   2      181.81      184.20     10.24 o 
  -2   1   2      108.33      105.95      5.99 o 
  -1   1   2      544.91      496.51      7.10 o 
   0   1   2      452.63      521.15     14.78 o 
   1   1   2     2391.62     2174.84     39.30 o 
   2   1   2       37.69       36.91      2.11 o 
   3   1   2      131.82      140.03      3.85 o 
   4   1   2      100.16       97.35      3.90 o 
   5   1   2       61.84       61.77      7.61 o 
  -6   2   2       13.45       19.36      7.87 o 
  -5   2   2      116.22      106.02      5.79 o 
  -4   2   2      531.07      528.51     12.94 o 
  -3   2   2      174.53      181.73      5.34 o 
  -2   2   2        1.05        0.63      1.19 o 
  -1   2   2     7754.62     7187.01    122.24 o 
   0   2   2     3377.79     3294.49     51.34 o 
   1   2   2      298.68      303.94      5.30 o 
   2   2   2     1219.16     1155.03     19.20 o 
   3   2   2      623.61      652.92     13.26 o 
   4   2   2       35.63       40.98      2.83 o 
   5   2   2        8.00       11.25      3.29 o 
  -6   3   2        4.04       11.25      7.50 o 
  -5   3   2       38.88       39.20      2.73 o 
  -4   3   2       31.94       30.29      2.16 o 
  -3   3   2       32.61       32.25      2.26 o 
  -2   3   2        6.34        5.54      0.98 o 
  -1   3   2     6510.69     6324.75     98.27 o 
   0   3   2     6077.98     5629.00     79.61 o 
   1   3   2      144.53      128.55      2.56 o 
   2   3   2      436.79      450.09      8.54 o 
   3   3   2      163.63      156.41      8.19 o 
   4   3   2       60.59       57.65      3.58 o 
   5   3   2        2.41       -2.70      5.60 o 
   6   3   2        0.13       -2.17      5.40 o 
  -6   4   2        6.54        5.62      4.91 o 
  -5   4   2       60.08       64.08      5.04 o 
  -4   4   2      131.67      126.05      4.33 o 
  -3   4   2       28.29       29.23      2.44 o 
  -2   4   2     1701.30     1691.05     24.85 o 
  -1   4   2       29.32       27.12      1.56 o 
   0   4   2      815.75      788.22     11.15 o 
   1   4   2       22.45       23.99      1.06 o 
   2   4   2     1018.65     1037.76     20.73 o 
   3   4   2       12.59        8.74      1.83 o 
   4   4   2       87.53       82.57      7.77 o 
   5   4   2       36.39       45.54      5.08 o 
   6   4   2        3.49        1.49      6.54 o 
  -6   5   2        7.83       15.09      5.69 o 
  -5   5   2        2.61        1.36      4.07 o 
  -4   5   2        0.35       -2.06      2.06 o 
  -3   5   2      277.53      279.17      5.81 o 
  -2   5   2     2916.75     2731.98     42.71 o 
  -1   5   2     3602.00     3577.84     44.87 o 
   0   5   2      759.36      746.34     10.20 o 
   1   5   2       21.93       20.75      1.12 o 
   2   5   2      610.87      630.74     10.19 o 
   3   5   2       29.80       28.48      1.99 o 
   4   5   2        1.78        6.86      3.02 o 
   5   5   2        2.06        0.78      5.12 o 
   6   5   2        0.41        2.53      6.96 o 
  -6   6   2       15.07       28.98     12.50 o 
  -5   6   2        1.68       -1.54      4.17 o 
  -4   6   2       29.22       27.36      3.25 o 
  -3   6   2       10.81       12.14      1.40 o 
  -2   6   2      168.51      175.19      4.64 o 
  -1   6   2      345.70      362.36      5.99 o 
   0   6   2       78.02       76.72      2.48 o 
   1   6   2        7.31        5.79      0.92 o 
   2   6   2        4.82        4.56      1.30 o 
   3   6   2        3.92        6.07      1.67 o 
   4   6   2        1.16        0.77      2.73 o 
   5   6   2       11.35       21.99      7.11 o 
   6   6   2        0.10        3.54      5.67 o 
  -6   7   2       10.23       17.57      6.89 o 
  -5   7   2        8.64       15.34      5.60 o 
  -4   7   2       14.65        7.82      4.11 o 
  -3   7   2      450.90      431.69      8.70 o 
  -2   7   2      113.49      111.31      2.89 o 
  -1   7   2       27.75       33.76      1.64 o 
   0   7   2      317.12      320.82      5.34 o 
   1   7   2       41.61       48.24      1.71 o 
   2   7   2       15.43       15.97      1.70 o 
   3   7   2      203.25      191.18      6.55 o 
   4   7   2       30.85       36.10      7.14 o 
   5   7   2       14.86       10.27      6.89 o 
   6   7   2        1.16       15.11      9.01 o 
  -6   8   2        3.49       16.76      9.64 o 
  -5   8   2        1.92        8.32      5.58 o 
  -4   8   2        9.09        9.52      4.64 o 
  -3   8   2       56.05       44.81      4.07 o 
  -2   8   2      264.16      260.23      5.33 o 
  -1   8   2       36.54       34.21      1.79 o 
   0   8   2       85.18       82.04      2.69 o 
   1   8   2       14.21       11.89      1.23 o 
   2   8   2       19.64       23.98      2.02 o 
   3   8   2        0.41       -0.01      1.72 o 
   4   8   2      102.91      104.41     22.44 o 
   5   8   2        3.26       15.41      5.70 o 
   6   8   2        0.01       10.25      8.87 o 
  -5   9   2        0.04       -0.07      5.45 o 
  -4   9   2        9.69       13.61      5.32 o 
  -3   9   2      171.41      147.61      5.78 o 
  -2   9   2        7.19        6.95      2.17 o 
  -1   9   2        8.51        8.43      2.00 o 
   0   9   2       31.81       27.62      1.88 o 
   1   9   2       19.53       21.88      1.70 o 
   2   9   2      140.57      125.76      3.87 o 
   3   9   2        5.25        2.44      2.62 o 
   4   9   2        0.89        2.44      4.43 o 
   5   9   2        0.57        2.13      5.35 o 
  -5  10   2        5.56       20.53      9.54 o 
  -4  10   2       73.34       76.77      8.45 o 
  -3  10   2      135.38      130.19     11.23 o 
  -2  10   2        0.63       -1.53      1.75 o 
  -1  10   2       19.67       19.29      1.91 o 
   0  10   2        6.01        2.93      1.68 o 
   1  10   2      189.76      187.11      4.90 o 
   2  10   2        9.10        8.03      1.79 o 
   3  10   2       43.65       44.21      6.16 o 
   4  10   2       13.46       11.80      5.55 o 
   5  10   2        0.66       -6.46      6.46 o 
  -5  11   2        3.34        9.23      9.07 o 
  -4  11   2        0.60       -0.37      9.71 o 
  -3  11   2        2.21       -4.19      4.19 o 
  -2  11   2      137.49      125.46      5.56 o 
  -1  11   2       49.68       53.58      3.17 o 
   0  11   2       28.91       31.40      2.52 o 
   1  11   2        1.69        4.61      2.05 o 
   2  11   2        1.38        1.36      2.31 o 
   3  11   2        3.70        1.75      4.46 o 
   4  11   2       11.53       12.32      5.65 o 
   5  11   2       10.23        9.51      8.71 o 
  -4  12   2        1.14        6.59      7.65 o 
  -3  12   2        0.47       -1.12      8.28 o 
  -2  12   2      135.20      133.78      9.16 o 
  -1  12   2       95.79       90.17      4.26 o 
   0  12   2       22.99       24.29      2.72 o 
   1  12   2        5.07        4.85      2.33 o 
   2  12   2       27.16       36.72      3.44 o 
   3  12   2        1.23        7.43      4.94 o 
   4  12   2        0.47        5.45      6.61 o 
  -4  13   2        0.38       13.96      8.61 o 
  -3  13   2        2.98        2.86      5.03 o 
  -2  13   2       21.47       13.03     13.25 o 
  -1  13   2       22.03       24.79      3.01 o 
   0  13   2        3.05        1.43      2.42 o 
   1  13   2        0.64       -2.38      2.38 o 
   2  13   2       30.30       37.61      7.67 o 
   3  13   2       27.67       38.03      8.83 o 
   4  13   2        2.93       24.23      9.12 o 
  -3  14   2        0.19       -3.90      7.67 o 
  -2  14   2        0.04       -3.56      4.71 o 
  -1  14   2       83.56       87.00      7.08 o 
   0  14   2       15.33        6.87      3.26 o 
   1  14   2       17.99       18.93      4.22 o 
   2  14   2        1.92        5.63      4.95 o 
   3  14   2        0.29       11.70      7.74 o 
  -3  15   2        1.11        2.27      8.40 o 
  -2  15   2        8.29       -3.13      7.26 o 
  -1  15   2        2.68        1.33      5.26 o 
   0  15   2       38.06       39.67      4.64 o 
   1  15   2        5.22        6.53      5.18 o 
   2  15   2        0.08        4.70      7.17 o 
   3  15   2        3.06       13.08      7.80 o 
  -2  16   2        0.00       -6.96      6.96 o 
  -1  16   2        7.37        0.86      7.27 o 
   0  16   2       13.06       11.03      7.73 o 
   1  16   2        0.45       -6.58      6.58 o 
  -7   0   3        1.19       20.85      8.91 o 
  -5   0   3        0.36       -3.89      3.89 o 
  -1   0   3       11.30       12.08      1.06 o 
   3   0   3        2.13        8.22      3.10 o 
   5   0   3      162.97      174.00      9.78 o 
  -7   1   3        1.84       19.11      8.98 o 
  -6   1   3        0.19        0.69      4.26 o 
  -5   1   3       81.15       82.26      5.19 o 
  -4   1   3      148.34      149.61     12.06 o 
  -3   1   3      370.16      376.41      9.52 o 
  -2   1   3     2576.18     2504.79     48.51 o 
  -1   1   3     1018.90      882.83     13.28 o 
   0   1   3       72.76       97.19      3.93 o 
   1   1   3      169.18      151.71      4.18 o 
   2   1   3      725.24      756.31     16.51 o 
   3   1   3      146.28      156.92      4.25 o 
   4   1   3        0.13       -1.75      1.75 o 
   5   1   3        7.04        3.96      2.30 o 
  -7   2   3        6.18       25.05      9.70 o 
  -6   2   3       32.56       39.22      6.16 o 
  -5   2   3       33.01       37.58      3.26 o 
  -4   2   3       46.94       49.24      3.87 o 
  -3   2   3      252.03      238.99      6.05 o 
  -2   2   3       99.37       84.20      2.12 o 
  -1   2   3       31.52       29.77      1.40 o 
   0   2   3      389.05      440.27      9.70 o 
   1   2   3     1864.55     1735.82     29.43 o 
   2   2   3      657.33      662.26     11.54 o 
   3   2   3       20.10       22.00      1.91 o 
   4   2   3       53.32       51.55      4.35 o 
   5   2   3      112.36       99.26      8.38 o 
   6   2   3       21.94       29.72      6.92 o 
  -6   3   3       22.27       33.26      4.46 o 
  -5   3   3      114.44      118.48      4.37 o 
  -4   3   3       98.15       96.94      4.05 o 
  -3   3   3      555.48      550.60     12.10 o 
  -2   3   3       60.83       51.17      2.09 o 
  -1   3   3      310.55      299.96      5.80 o 
   0   3   3       25.51       19.63      1.34 o 
   1   3   3      398.82      403.40      6.64 o 
   2   3   3      324.11      342.24      6.32 o 
   3   3   3        6.68        6.41      1.65 o 
   4   3   3       22.32       21.98      2.75 o 
   5   3   3        2.12       -2.05      3.37 o 
   6   3   3       15.32       25.52      7.60 o 
  -6   4   3        1.67        4.49      4.64 o 
  -5   4   3       57.13       58.08      6.30 o 
  -4   4   3      210.18      217.66      6.09 o 
  -3   4   3       27.52       28.99      2.49 o 
  -2   4   3      298.00      271.36      6.17 o 
  -1   4   3     3095.55     3096.18     48.94 o 
   0   4   3       99.47       91.38      2.47 o 
   1   4   3      713.21      728.33     11.40 o 
   2   4   3       61.88       54.90      2.17 o 
   3   4   3        0.54       -0.21      1.53 o 
   4   4   3      110.64      115.76      5.48 o 
   5   4   3       12.29       16.70      4.10 o 
   6   4   3        1.54        4.95      7.12 o 
  -6   5   3        3.03        5.63      5.26 o 
  -5   5   3        4.57        9.58     11.44 o 
  -4   5   3      143.74      130.17      4.50 o 
  -3   5   3       23.03       25.32      1.45 o 
  -2   5   3      487.28      508.66      9.44 o 
  -1   5   3       19.41       19.90      1.54 o 
   0   5   3     1236.21     1178.54     16.44 o 
   1   5   3      221.00      221.46      3.77 o 
   2   5   3       10.12       14.46      1.62 o 
   3   5   3       23.00       22.58      1.93 o 
   4   5   3      159.08      155.32     11.23 o 
   5   5   3        9.54        9.80      5.70 o 
   6   5   3        8.61       15.98      8.77 o 
  -6   6   3        0.56       -0.98     14.77 o 
  -5   6   3       18.90       15.93      5.17 o 
  -4   6   3       25.09       21.61      2.19 o 
  -3   6   3       24.61       21.64      1.94 o 
  -2   6   3     2307.45     2228.09     35.49 o 
  -1   6   3      223.28      208.26      3.99 o 
   0   6   3        1.07        0.71      0.87 o 
   1   6   3       97.12       85.84      2.23 o 
   2   6   3       30.85       33.00      1.91 o 
   3   6   3      284.11      287.68      6.99 o 
   4   6   3       44.72       49.76      6.10 o 
   5   6   3       18.96       19.86      7.05 o 
   6   6   3        2.16       -2.21      8.41 o 
  -6   7   3        0.21       -0.59     12.14 o 
  -5   7   3       12.45       17.01      5.46 o 
  -4   7   3        7.84        5.89      4.07 o 
  -3   7   3      341.55      332.12      7.00 o 
  -2   7   3      688.19      701.29     11.54 o 
  -1   7   3       96.44      103.75      2.76 o 
   0   7   3      276.05      266.99      5.00 o 
   1   7   3        5.72        4.42      1.13 o 
   2   7   3       43.38       39.80      2.42 o 
   3   7   3        9.95       14.30      2.65 o 
   4   7   3        3.47        2.79      5.11 o 
   5   7   3       12.98       14.34      7.37 o 
   6   7   3       14.49       34.03     10.56 o 
  -6   8   3        1.86       14.81      9.62 o 
  -5   8   3       10.68       11.29      8.88 o 
  -4   8   3       21.92       27.32      7.44 o 
  -3   8   3      788.51      754.70     17.65 o 
  -2   8   3        0.38        0.06      1.47 o 
  -1   8   3        2.09        3.58      1.19 o 
   0   8   3       13.47       12.96      2.07 o 
   1   8   3      525.50      528.58      8.61 o 
   2   8   3       16.72       19.38      2.46 o 
   3   8   3       27.04       22.72      4.02 o 
   4   8   3        3.98        7.87      6.16 o 
   5   8   3        2.11        5.50      5.43 o 
  -5   9   3        7.13        7.75      8.71 o 
  -4   9   3      164.22      165.20     10.89 o 
  -3   9   3      518.94      509.59     11.91 o 
  -2   9   3        4.86        4.50      1.78 o 
  -1   9   3        8.10        7.30      1.56 o 
   0   9   3       55.33       56.93      2.44 o 
   1   9   3        1.39        2.15      1.31 o 
   2   9   3       69.26       70.41      3.03 o 
   3   9   3       26.20       30.33      3.15 o 
   4   9   3       34.60       38.74      6.30 o 
   5   9   3        0.50        7.72      5.51 o 
  -5  10   3        8.14       23.59      9.93 o 
  -4  10   3        0.11        3.71      5.29 o 
  -3  10   3       10.27       11.80      5.08 o 
  -2  10   3      137.49      134.40      4.57 o 
  -1  10   3       11.77       13.31      1.82 o 
   0  10   3       38.39       40.23      2.58 o 
   1  10   3       88.44       93.61      3.35 o 
   2  10   3       40.60       42.82      2.66 o 
   3  10   3       77.46       78.69      7.54 o 
   4  10   3        7.75        8.82      5.26 o 
   5  10   3       31.73       42.91     11.16 o 
  -5  11   3        0.53        0.78      8.74 o 
  -4  11   3       17.24        8.53      5.76 o 
  -3  11   3       13.80       12.93      5.30 o 
  -2  11   3       51.40       45.75      4.43 o 
  -1  11   3       24.80       22.95      2.27 o 
   0  11   3      130.21      121.97      4.22 o 
   1  11   3      136.50      138.06      6.11 o 
   2  11   3        9.24       11.64      2.21 o 
   3  11   3        6.13        4.75      4.45 o 
   4  11   3        0.01       -2.66      6.59 o 
   5  11   3        0.07        5.93      7.54 o 
  -4  12   3       51.94       58.44     11.76 o 
  -3  12   3        8.24        9.30      5.23 o 
  -2  12   3       19.41       16.32      4.49 o 
  -1  12   3        0.78       -1.73      1.73 o 
   0  12   3        0.89        0.83      1.95 o 
   1  12   3       44.84       47.68      3.51 o 
   2  12   3        3.75        1.53      2.51 o 
   3  12   3        1.23        7.79      4.71 o 
   4  12   3        4.30       15.77      8.14 o 
  -4  13   3        0.93        0.13      7.91 o 
  -3  13   3        4.49       -0.41      5.15 o 
  -2  13   3       61.79       74.96      8.22 o 
  -1  13   3       21.64       30.20      2.82 o 
   0  13   3        0.01        0.15      2.02 o 
   1  13   3        0.14       -2.20      2.20 o 
   2  13   3       11.27       14.45      3.07 o 
   3  13   3        0.29        8.75      6.74 o 
   4  13   3        0.01        8.47      8.33 o 
  -3  14   3        6.92        5.11      8.20 o 
  -2  14   3       15.56       16.50      6.09 o 
  -1  14   3       44.41       46.29      5.98 o 
   0  14   3        0.78        2.40      3.61 o 
   1  14   3        3.22       -0.21      2.90 o 
   2  14   3       24.17       36.33      6.68 o 
   3  14   3        0.69        5.12      7.54 o 
  -3  15   3        0.12       -7.88      7.88 o 
  -2  15   3        1.49       -0.38      7.22 o 
  -1  15   3        1.10       -3.10     16.76 o 
   0  15   3        8.15        6.23      4.48 o 
   1  15   3        0.66        1.02      3.48 o 
   2  15   3        1.55        1.52      6.25 o 
  -2  16   3        0.94       -5.42      7.67 o 
  -1  16   3        1.28       -7.05      7.05 o 
   0  16   3        8.46        4.73      5.16 o 
   1  16   3        0.01       -2.96      6.47 o 
  -6   0   4        6.08       22.33      7.55 o 
  -4   0   4      164.75      162.22      5.58 o 
  -2   0   4      459.45      471.33     14.07 o 
   0   0   4     3894.60     3902.31    192.96 o 
   2   0   4      716.53      747.45     27.70 o 
   4   0   4      118.99      113.68      7.16 o 
   6   0   4        0.01       -1.03      5.14 o 
  -7   1   4        6.73       18.49      9.56 o 
  -6   1   4       38.81       41.28      6.34 o 
  -5   1   4       55.31       60.69      4.19 o 
  -4   1   4      329.87      327.33      7.19 o 
  -3   1   4      118.27       96.90      3.36 o 
  -2   1   4      349.38      332.13      5.43 o 
  -1   1   4      155.32      138.74      2.42 o 
   0   1   4     1052.29     1173.12     68.71 o 
   1   1   4      529.43      496.04     14.53 o 
   2   1   4      192.05      204.91      5.54 o 
   3   1   4        9.18       15.76      3.66 o 
   4   1   4       13.03       13.79      2.60 o 
   5   1   4       58.36       66.27      4.48 o 
   6   1   4       20.40       25.30      4.59 o 
  -7   2   4        0.54       10.55      9.45 o 
  -6   2   4       13.14       31.69      6.95 o 
  -5   2   4        1.01        0.54      1.71 o 
  -4   2   4       16.77       22.41      1.99 o 
  -3   2   4       49.05       46.86      2.43 o 
  -2   2   4      488.31      516.45      8.16 o 
  -1   2   4      111.06      107.43      2.21 o 
   0   2   4      107.66      124.60      3.30 o 
   1   2   4      804.55      770.58     13.76 o 
   2   2   4       20.04       18.96      1.52 o 
   3   2   4      232.97      228.91      5.79 o 
   4   2   4        5.67        4.56      2.10 o 
   5   2   4       29.77       28.51      5.60 o 
   6   2   4        2.35        3.57      3.93 o 
  -6   3   4       21.66       18.88      7.69 o 
  -5   3   4      125.47      125.46      4.88 o 
  -4   3   4       81.23       81.89      3.65 o 
  -3   3   4      200.26      198.59      5.51 o 
  -2   3   4       79.09       84.43      2.81 o 
  -1   3   4      387.39      371.10      6.97 o 
   0   3   4     1095.34     1100.86     21.78 o 
   1   3   4     1326.31     1302.93     20.77 o 
   2   3   4      259.19      294.71      5.49 o 
   3   3   4      204.43      219.10      7.06 o 
   4   3   4      151.24      152.80      6.13 o 
   5   3   4        4.99        5.32      4.62 o 
   6   3   4       18.04       25.34      8.01 o 
  -6   4   4        0.37        2.80      5.93 o 
  -5   4   4       84.85       87.63      6.77 o 
  -4   4   4        0.04       -0.18      1.87 o 
  -3   4   4      221.61      218.25      4.26 o 
  -2   4   4       10.92        4.32      1.50 o 
  -1   4   4        0.33       -0.17      1.10 o 
   0   4   4       28.68       23.75      1.58 o 
   1   4   4       42.98       44.48      1.79 o 
   2   4   4        8.60        6.58      1.25 o 
   3   4   4       57.65       52.29      3.76 o 
   4   4   4       34.66       29.28      3.35 o 
   5   4   4       19.31       18.42      5.91 o 
   6   4   4        4.89       10.51      8.11 o 
  -6   5   4        0.68        2.23      5.15 o 
  -5   5   4        1.57       -1.94      6.78 o 
  -4   5   4      114.50      106.60      4.28 o 
  -3   5   4        0.27        0.24      1.17 o 
  -2   5   4      317.66      330.74      6.82 o 
  -1   5   4      106.22      104.58      4.05 o 
   0   5   4       58.35       49.71      3.18 o 
   1   5   4        2.97        1.87      1.01 o 
   2   5   4       56.95       57.03      2.99 o 
   3   5   4       17.68       16.07      2.32 o 
   4   5   4       32.01       29.71      3.19 o 
   5   5   4       10.18        8.99      6.22 o 
   6   5   4       39.20       55.28     11.19 o 
  -6   6   4       16.25       24.72      7.16 o 
  -5   6   4        6.86        8.03      9.63 o 
  -4   6   4      222.65      202.89      8.58 o 
  -3   6   4      425.47      420.55      8.47 o 
  -2   6   4       36.29       28.91      2.23 o 
  -1   6   4      237.56      233.60      4.80 o 
   0   6   4      173.20      161.43      4.19 o 
   1   6   4       47.78       56.45      2.01 o 
   2   6   4      160.22      157.86      4.80 o 
   3   6   4      297.72      314.03      7.53 o 
   4   6   4        4.85        3.73      2.78 o 
   5   6   4       17.12       25.23      7.62 o 
   6   6   4        0.61        6.00      9.43 o 
  -6   7   4        0.27        3.91      6.22 o 
  -5   7   4        1.20       11.20     13.91 o 
  -4   7   4       46.69       46.66      6.47 o 
  -3   7   4       59.81       65.42      3.60 o 
  -2   7   4      416.15      422.96      8.78 o 
  -1   7   4       19.92       22.44      1.46 o 
   0   7   4       20.09       19.35      1.52 o 
   1   7   4      111.53      113.63      3.59 o 
   2   7   4       19.57       20.42      2.66 o 
   3   7   4        0.00       -0.77      2.12 o 
   4   7   4        0.07        1.45      3.18 o 
   5   7   4       18.44       17.33      7.67 o 
  -6   8   4       12.00       35.09     11.32 o 
  -5   8   4        0.71        5.41      5.51 o 
  -4   8   4        0.07       -1.08      4.15 o 
  -3   8   4      450.04      436.67      8.93 o 
  -2   8   4      490.65      510.82      9.90 o 
  -1   8   4        4.85        4.02      1.24 o 
   0   8   4     1189.18     1156.76     16.85 o 
   1   8   4        3.69        3.50      1.24 o 
   2   8   4       13.31       10.50      2.46 o 
   3   8   4      188.44      183.95      6.82 o 
   4   8   4       34.37       23.12      7.36 o 
   5   8   4        1.34        8.40      7.70 o 
  -5   9   4        0.20       -1.31      5.19 o 
  -4   9   4       46.02       45.69      6.93 o 
  -3   9   4      155.15      150.77      4.80 o 
  -2   9   4       97.31       95.58      3.78 o 
  -1   9   4        9.69       11.72      1.64 o 
   0   9   4        5.73        7.90      1.53 o 
   1   9   4       15.63       19.22      1.81 o 
   2   9   4      113.56      106.50      4.65 o 
   3   9   4       14.84       17.62      3.64 o 
   4   9   4        2.75        9.41      7.15 o 
   5   9   4       20.15       44.20     10.69 o 
  -5  10   4        0.34        5.47      8.49 o 
  -4  10   4      172.04      138.94     12.87 o 
  -3  10   4      387.64      354.63     15.98 o 
  -2  10   4        4.97        5.30      2.06 o 
  -1  10   4       19.12       19.69      1.95 o 
   0  10   4      153.77      158.60      4.63 o 
   1  10   4       43.28       44.42      2.49 o 
   2  10   4      206.81      209.04      5.97 o 
   3  10   4       31.90       32.00      7.75 o 
   4  10   4        2.76        1.56      4.86 o 
   5  10   4        0.20        8.23      8.02 o 
  -5  11   4       12.87        3.38      9.18 o 
  -4  11   4       21.96       22.14      6.61 o 
  -3  11   4       56.75       45.66      7.17 o 
  -2  11   4        6.58        9.20      2.34 o 
  -1  11   4        2.72        1.34      1.72 o 
   0  11   4        0.01       -1.61      1.61 o 
   1  11   4       33.44       33.99      2.58 o 
   2  11   4        9.28        9.82      2.25 o 
   3  11   4        2.26        5.29      4.42 o 
   4  11   4        1.39        8.31      7.44 o 
  -4  12   4       41.66       30.63     10.31 o 
  -3  12   4        0.11        0.17      4.70 o 
  -2  12   4       19.50       14.33      4.77 o 
  -1  12   4       31.58       32.80      2.71 o 
   0  12   4        6.75        3.09      2.03 o 
   1  12   4       39.83       43.99      3.37 o 
   2  12   4       33.73       32.85      7.88 o 
   3  12   4       16.14       14.31      5.30 o 
   4  12   4        0.54        7.82      7.38 o 
  -4  13   4       51.61       46.52     11.67 o 
  -3  13   4        0.07       -4.77      6.40 o 
  -2  13   4        3.92        0.20      4.86 o 
  -1  13   4        8.74        8.08      3.42 o 
   0  13   4       15.95       13.94      2.49 o 
   1  13   4        5.76        6.34      2.83 o 
   2  13   4       12.92       20.23      3.40 o 
   3  13   4       24.09       28.76      8.41 o 
   4  13   4        3.85       15.15      8.16 o 
  -3  14   4        0.15       -0.21      7.47 o 
  -2  14   4        2.31       -5.20      5.20 o 
  -1  14   4        5.02        5.06      4.37 o 
   0  14   4        1.76       -2.46      2.58 o 
   1  14   4      120.66      124.22      6.39 o 
   2  14   4        1.48       -1.82      5.19 o 
   3  14   4        0.00        9.38      7.42 o 
  -3  15   4        1.55       -5.85      8.35 o 
  -2  15   4        6.42       -0.32      7.28 o 
  -1  15   4        2.68       -2.21      5.21 o 
   0  15   4        2.63       -0.15      5.61 o 
   1  15   4        2.70        2.86      3.45 o 
   2  15   4        1.15        1.37      6.18 o 
  -1  16   4        1.75       -6.62      6.62 o 
   0  16   4        1.75       -4.40      4.40 o 
  -5   0   5       32.85       30.97      5.05 o 
  -3   0   5     1503.50     1541.51     43.25 o 
  -1   0   5      396.01      424.98     14.15 o 
   1   0   5       55.96       49.36      4.45 o 
   3   0   5      658.96      664.85     19.08 o 
   5   0   5      129.91      133.08      9.45 o 
  -7   1   5        0.63       20.94      9.29 o 
  -6   1   5      147.47      195.45     11.15 o 
  -5   1   5       68.08       63.17      3.40 o 
  -4   1   5       83.05       85.63      5.87 o 
  -3   1   5        0.22       -0.68      1.73 o 
  -2   1   5     1517.09     1571.62     20.50 o 
  -1   1   5      240.01      234.73      5.14 o 
   0   1   5      320.83      361.13     16.82 o 
   1   1   5      201.89      200.93      7.15 o 
   2   1   5      165.05      148.92      4.51 o 
   3   1   5       10.02        7.34      1.73 o 
   4   1   5       11.13        9.16      2.80 o 
   5   1   5        0.99        1.36      5.52 o 
   6   1   5        3.53        4.48     11.05 o 
  -6   2   5        1.41       14.33      4.94 o 
  -5   2   5        0.12       -1.72      1.72 o 
  -4   2   5        6.03        9.01      1.80 o 
  -3   2   5       44.95       39.42      2.39 o 
  -2   2   5       51.72       47.84      1.72 o 
  -1   2   5        0.09       -0.24      0.63 o 
   0   2   5       40.84       48.61      5.34 o 
   1   2   5      618.18      626.88     14.81 o 
   2   2   5        5.14        5.86      1.37 o 
   3   2   5       16.96       13.90      3.84 o 
   4   2   5        2.25        0.10      2.07 o 
   5   2   5       38.61       39.65      6.42 o 
   6   2   5        1.14        2.26      4.13 o 
  -6   3   5        7.83       11.59      4.78 o 
  -5   3   5      265.00      278.24      7.44 o 
  -4   3   5       57.43       60.67      3.33 o 
  -3   3   5       24.05       30.34      2.37 o 
  -2   3   5      198.85      206.02      4.77 o 
  -1   3   5     1646.32     1558.78     23.39 o 
   0   3   5       31.37       29.26      2.02 o 
   1   3   5       72.81       69.05      2.56 o 
   2   3   5        0.47        1.15      1.17 o 
   3   3   5       41.51       47.59      2.53 o 
   4   3   5      223.77      215.16      7.71 o 
   5   3   5       16.03       13.24      5.56 o 
   6   3   5       13.50       13.43      4.74 o 
  -6   4   5       16.51       25.78     15.53 o 
  -5   4   5       20.83       27.74      3.73 o 
  -4   4   5      412.62      398.36      8.95 o 
  -3   4   5        2.35        5.53      0.91 o 
  -2   4   5      861.25      838.15     15.81 o 
  -1   4   5       70.61       81.24      2.84 o 
   0   4   5       23.21       22.86      1.81 o 
   1   4   5      242.88      263.13      5.07 o 
   2   4   5      244.55      229.92      6.22 o 
   3   4   5      238.41      230.62      7.76 o 
   4   4   5        5.89        4.03      2.54 o 
   5   4   5        8.16        7.12      5.60 o 
   6   4   5        9.25        8.26      8.65 o 
  -6   5   5        3.40       14.08     11.79 o 
  -5   5   5       24.63       26.79      5.69 o 
  -4   5   5       96.86       92.09      3.90 o 
  -3   5   5        3.77        1.51      1.36 o 
  -2   5   5        5.67        4.70      1.56 o 
  -1   5   5        1.40        0.07      1.29 o 
   0   5   5       51.70       49.82      2.31 o 
   1   5   5       31.88       33.88      1.94 o 
   2   5   5      127.95      128.04      4.58 o 
   3   5   5       14.85       17.48      4.82 o 
   4   5   5      170.83      150.94     13.20 o 
   5   5   5       13.77        3.02      6.14 o 
   6   5   5       10.53       33.64     10.51 o 
  -6   6   5        4.69       13.63     11.25 o 
  -5   6   5       47.92       42.22      6.58 o 
  -4   6   5      252.82      247.34      8.15 o 
  -3   6   5       21.52       15.41      1.88 o 
  -2   6   5       46.89       46.49      2.60 o 
  -1   6   5      243.72      239.17      5.37 o 
   0   6   5      739.03      747.21     13.16 o 
   1   6   5      342.82      347.71      7.22 o 
   2   6   5       37.73       38.53      2.54 o 
   3   6   5        9.71       12.08      2.92 o 
   4   6   5        0.15        1.66      3.08 o 
   5   6   5        0.00        2.32      6.38 o 
  -6   7   5        0.01        7.45      6.61 o 
  -5   7   5       18.82       17.16      5.77 o 
  -4   7   5       67.44       69.45      7.16 o 
  -3   7   5      150.08      144.20      9.88 o 
  -2   7   5      101.15      101.29      3.84 o 
  -1   7   5      263.38      254.60      5.41 o 
   0   7   5       52.95       48.75      2.40 o 
   1   7   5      236.32      253.31      5.31 o 
   2   7   5       64.16       75.99      4.12 o 
   3   7   5      105.25       97.74      7.02 o 
   4   7   5       23.20       21.33      6.81 o 
   5   7   5       15.73       26.43      8.64 o 
  -6   8   5        0.01        5.50      9.40 o 
  -5   8   5        0.00       -0.47      5.25 o 
  -4   8   5        2.49        1.82      4.48 o 
  -3   8   5      102.72       84.29      4.35 o 
  -2   8   5       23.53       23.82      2.20 o 
  -1   8   5      104.48      109.58      3.08 o 
   0   8   5       17.84       17.56      1.67 o 
   1   8   5      243.70      243.35      5.73 o 
   2   8   5       12.69       16.12      3.56 o 
   3   8   5       30.76       30.58      4.07 o 
   4   8   5        0.07        1.31      6.03 o 
   5   8   5       39.36       50.26     10.96 o 
  -5   9   5        3.34        8.40      6.01 o 
  -4   9   5       45.93       52.45     11.62 o 
  -3   9   5       98.89       97.46      4.26 o 
  -2   9   5       80.22       74.15      3.82 o 
  -1   9   5        1.44        3.29      1.43 o 
   0   9   5       38.82       36.04      2.12 o 
   1   9   5       34.77       39.47      2.28 o 
   2   9   5      116.19      125.38      5.94 o 
   3   9   5       30.64       30.49      5.15 o 
   4   9   5        0.72       -1.47      6.35 o 
  -5  10   5        0.63        9.28      8.73 o 
  -4  10   5        1.58        3.39      5.36 o 
  -3  10   5        5.22       12.54      5.28 o 
  -2  10   5        0.47       -0.99      1.84 o 
  -1  10   5        8.18       10.54      1.78 o 
   0  10   5      192.49      181.89      5.08 o 
   1  10   5        5.80        5.28      1.70 o 
   2  10   5      210.33      214.90      6.15 o 
   3  10   5       25.30       30.67      5.68 o 
   4  10   5        6.67        4.21      5.09 o 
   5  10   5        4.11        3.90      8.36 o 
  -5  11   5        0.06       -3.66      8.97 o 
  -4  11   5       90.07       72.16     10.14 o 
  -3  11   5       85.72       76.21      8.23 o 
  -2  11   5        0.00       -1.92      2.36 o 
  -1  11   5       43.34       51.87      2.90 o 
   0  11   5        3.36        1.79      1.83 o 
   1  11   5        0.70       -0.10      1.76 o 
   2  11   5        0.02        5.06      2.42 o 
   3  11   5       20.97       22.17      5.48 o 
   4  11   5       39.41       38.10      9.69 o 
  -4  12   5      105.74      102.48     14.36 o 
  -3  12   5       31.94       26.42     10.52 o 
  -2  12   5        2.08        5.74      3.89 o 
  -1  12   5       40.62       44.83      3.02 o 
   0  12   5       27.59       27.61      2.85 o 
   1  12   5       10.73       14.51      2.34 o 
   2  12   5        1.41        5.90      2.72 o 
   3  12   5       19.39       28.11      9.58 o 
   4  12   5       23.72       45.01     10.40 o 
  -4  13   5       12.49       32.11     10.72 o 
  -3  13   5        0.10       -0.39      5.20 o 
  -2  13   5        1.73        1.85      6.56 o 
  -1  13   5       59.13       62.17      4.94 o 
   0  13   5        3.70        1.11      2.21 o 
   1  13   5        8.10        9.34      3.04 o 
   2  13   5       18.44       19.55      3.49 o 
   3  13   5        4.45       12.67      7.14 o 
  -3  14   5        3.58        0.39      8.01 o 
  -2  14   5       14.95       12.03      5.83 o 
  -1  14   5        4.61       -0.26      6.20 o 
   0  14   5       22.88       24.46      3.38 o 
   1  14   5        1.82        2.80      4.49 o 
   2  14   5        0.14        1.86      3.30 o 
   3  14   5        1.17       16.44      7.82 o 
  -2  15   5        1.71       -6.82      6.82 o 
  -1  15   5        2.15        2.11      8.01 o 
   0  15   5       20.95       26.60      7.08 o 
   1  15   5        5.99        3.25      3.69 o 
   2  15   5        8.43        7.66      6.35 o 
  -1  16   5        0.98       -2.91      7.17 o 
   0  16   5       32.69       29.51      6.25 o 
  -6   0   6        1.07       21.58      7.40 o 
  -4   0   6        0.84        4.52      2.06 o 
  -2   0   6      215.17      206.95      4.66 o 
   0   0   6       57.16       57.40      4.09 o 
   2   0   6       21.10       22.89      2.74 o 
   4   0   6       76.99       65.68      4.60 o 
   6   0   6        0.19       -0.11      5.91 o 
  -6   1   6      128.43      163.20     10.21 o 
  -5   1   6      191.09      198.52      7.20 o 
  -4   1   6        2.34        0.13      1.80 o 
  -3   1   6      827.08      855.50     20.63 o 
  -2   1   6       31.45       32.04      1.38 o 
  -1   1   6     1522.96     1492.39     27.12 o 
   0   1   6       58.35       64.44      4.17 o 
   1   1   6      507.45      481.20     25.49 o 
   2   1   6      999.71     1016.61     27.75 o 
   3   1   6      125.89      131.14      4.72 o 
   4   1   6       63.15       60.11      3.18 o 
   5   1   6        0.09       -2.32      2.65 o 
   6   1   6        1.86        2.02      4.49 o 
  -6   2   6        5.63       28.05      5.48 o 
  -5   2   6       17.73       25.11      3.98 o 
  -4   2   6       71.82       87.87      4.61 o 
  -3   2   6       26.64       27.35      2.44 o 
  -2   2   6       54.77       65.27      2.05 o 
  -1   2   6       15.40       18.54      1.08 o 
   0   2   6     2066.60     2520.84     60.34 o 
   1   2   6      169.84      161.86      4.68 o 
   2   2   6      306.02      299.93      9.98 o 
   3   2   6       32.14       34.61      2.56 o 
   4   2   6        3.37        1.30      1.80 o 
   5   2   6       30.06       26.97      3.91 o 
   6   2   6       22.82       25.44      5.61 o 
  -6   3   6       23.16       26.47      9.13 o 
  -5   3   6       21.21       29.89      3.49 o 
  -4   3   6        6.31        6.14      2.94 o 
  -3   3   6       47.01       44.01      1.66 o 
  -2   3   6      200.94      212.23      4.54 o 
  -1   3   6      639.76      634.98     10.30 o 
   0   3   6        0.00       -0.01      1.20 o 
   1   3   6       29.05       36.94      1.99 o 
   2   3   6       65.69       82.36      3.34 o 
   3   3   6        3.73       -0.65      2.34 o 
   4   3   6        7.43        4.56      2.49 o 
   5   3   6        8.30       10.36      5.55 o 
   6   3   6        0.27        1.59      8.16 o 
  -6   4   6        0.14        3.27      5.18 o 
  -5   4   6       63.14       65.85      9.04 o 
  -4   4   6      174.35      173.71      5.27 o 
  -3   4   6       64.41       61.58      2.62 o 
  -2   4   6       71.55       81.25      3.20 o 
  -1   4   6        6.41        7.43      1.25 o 
   0   4   6        2.67        5.95      1.30 o 
   1   4   6        3.62        1.83      1.16 o 
   2   4   6       25.77       26.59      2.24 o 
   3   4   6       83.07       91.46      3.71 o 
   4   4   6       17.77       10.54      3.65 o 
   5   4   6       61.54       76.57      9.55 o 
   6   4   6       18.53       27.14     10.44 o 
  -6   5   6        0.54        0.38     11.44 o 
  -5   5   6        1.87       12.92      8.24 o 
  -4   5   6        6.10        5.06      2.56 o 
  -3   5   6       46.72       41.44      2.48 o 
  -2   5   6       23.14       22.43      2.56 o 
  -1   5   6      139.33      145.00      3.70 o 
   0   5   6      102.90      109.21      3.82 o 
   1   5   6      491.57      506.26      9.52 o 
   2   5   6       56.61       54.72      3.87 o 
   3   5   6       73.58       86.67      3.94 o 
   4   5   6       10.98       16.14      3.93 o 
   5   5   6       34.47       57.16      9.13 o 
  -6   6   6       26.52       46.62      8.02 o 
  -5   6   6        6.26        7.12      5.17 o 
  -4   6   6        1.57        2.63      3.28 o 
  -3   6   6       24.88       23.74      2.31 o 
  -2   6   6      146.99      151.91      4.97 o 
  -1   6   6       14.43       16.99      2.40 o 
   0   6   6      342.65      348.08      7.25 o 
   1   6   6      115.94       97.80      3.37 o 
   2   6   6        6.78        6.69      1.90 o 
   3   6   6      146.20      124.71      6.15 o 
   4   6   6        3.13        2.17      3.37 o 
   5   6   6       30.15       26.35      8.29 o 
  -6   7   6        1.90       11.13      7.14 o 
  -5   7   6       13.76        9.09      7.92 o 
  -4   7   6       44.00       46.15      9.76 o 
  -3   7   6       80.10       71.35      4.52 o 
  -2   7   6      134.93      126.06      4.69 o 
  -1   7   6        0.16       -0.63      1.19 o 
   0   7   6       61.25       62.76      2.93 o 
   1   7   6      281.84      295.30      6.74 o 
   2   7   6       28.12       30.32      3.68 o 
   3   7   6       24.56       28.17      3.84 o 
   4   7   6       65.87       52.89      8.87 o 
   5   7   6       30.99       31.17      9.48 o 
  -6   8   6        6.99       11.21     10.17 o 
  -5   8   6        6.19        9.50      5.98 o 
  -4   8   6       16.63       13.47      5.22 o 
  -3   8   6       25.16       27.43      3.04 o 
  -2   8   6       91.08       83.29      4.07 o 
  -1   8   6        0.14       -0.62      1.20 o 
   0   8   6      145.36      152.70      4.18 o 
   1   8   6       60.95       62.80      2.87 o 
   2   8   6      485.08      467.32     12.28 o 
   3   8   6       13.79       16.35      4.23 o 
   4   8   6        1.90       -3.78      5.97 o 
  -5   9   6        0.17        2.28      5.92 o 
  -4   9   6        0.00       -2.36      4.75 o 
  -3   9   6        0.76       -1.86      1.86 o 
  -2   9   6        7.46        7.74      2.02 o 
  -1   9   6       49.58       53.74      2.54 o 
   0   9   6       25.85       30.89      3.79 o 
   1   9   6       24.69       21.32      2.18 o 
   2   9   6       42.09       40.49      3.93 o 
   3   9   6       47.38       47.71      9.07 o 
   4   9   6        1.74        2.67      6.72 o 
  -5  10   6        0.19        0.41      8.74 o 
  -4  10   6        0.67       -1.61      5.16 o 
  -3  10   6       29.58       33.57      6.21 o 
  -2  10   6        4.94        6.04      2.09 o 
  -1  10   6       89.94       94.47      3.62 o 
   0  10   6       14.48       15.15      2.21 o 
   1  10   6        0.76        0.88      1.61 o 
   2  10   6       13.08       13.08      2.46 o 
   3  10   6       28.08       39.95      9.33 o 
   4  10   6        0.45        1.39      7.45 o 
   5  10   6        0.09       22.61      9.10 o 
  -5  11   6        7.03       23.98     10.59 o 
  -4  11   6       43.79       45.71     16.21 o 
  -3  11   6       38.25       29.70      6.35 o 
  -2  11   6        8.67        6.56      2.86 o 
  -1  11   6      112.38      104.46      3.99 o 
   0  11   6        0.00        2.07      1.84 o 
   1  11   6      184.12      187.49      5.39 o 
   2  11   6        3.93        8.26      2.55 o 
   3  11   6        6.58        6.11      4.43 o 
   4  11   6        4.09        8.16      7.21 o 
  -4  12   6       32.32       27.21     10.51 o 
  -3  12   6        0.00        0.58      7.40 o 
  -2  12   6        4.78       -0.47      4.88 o 
  -1  12   6       25.10       25.33      3.17 o 
   0  12   6       19.52       25.96      2.74 o 
   1  12   6       27.60       25.41      3.33 o 
   2  12   6        4.92       11.97      3.47 o 
   3  12   6        4.90        7.11      6.45 o 
   4  12   6        0.52        8.99      7.90 o 
  -4  13   6       37.47       39.72     11.58 o 
  -3  13   6        3.89        1.68      7.54 o 
  -2  13   6       14.73        8.66      6.76 o 
  -1  13   6       21.58       18.08      3.86 o 
   0  13   6       37.17       43.18      3.28 o 
   1  13   6       55.10       62.10      4.80 o 
   2  13   6        4.58       14.87      3.32 o 
   3  13   6        0.00        6.75      6.81 o 
  -3  14   6        0.51        1.24      8.30 o 
  -2  14   6        0.42       -0.58      7.92 o 
  -1  14   6        2.44       -0.84      4.22 o 
   0  14   6        5.29        1.14      4.01 o 
   1  14   6        2.56        4.09      3.20 o 
   2  14   6        2.03        8.64      3.45 o 
   3  14   6        1.00       21.89      8.18 o 
  -2  15   6        2.38       -7.16      7.16 o 
  -1  15   6        7.08       -2.44      5.53 o 
   0  15   6        2.09       -1.58      7.38 o 
   1  15   6       27.85       32.39      4.68 o 
   2  15   6        7.34        9.93      6.86 o 
  -1  16   6        1.05       -6.90      6.90 o 
   0  16   6        0.30       -0.87      5.29 o 
  -5   0   7       92.75      112.33     10.83 o 
  -3   0   7       27.26       28.70      3.02 o 
  -1   0   7     2186.74     2440.53     84.41 o 
   1   0   7      402.67      444.83     14.09 o 
   3   0   7       49.03       50.18      6.92 o 
   5   0   7      233.15      215.52     13.72 o 
  -6   1   7       32.63       36.86      5.95 o 
  -5   1   7        5.37        9.42      4.08 o 
  -4   1   7       12.44       16.85      3.13 o 
  -3   1   7      295.21      296.05      6.17 o 
  -2   1   7     1012.52      984.80     14.24 o 
  -1   1   7       52.14       48.90      2.26 o 
   0   1   7     1165.16     1339.35     39.57 o 
   1   1   7      381.01      370.99     17.41 o 
   2   1   7        7.19        9.24      2.07 o 
   3   1   7        0.30        1.56      1.50 o 
   4   1   7       61.12       61.65      3.36 o 
   5   1   7       36.60       34.45      4.46 o 
   6   1   7       13.76       20.42      5.51 o 
  -6   2   7        3.05        4.81      7.16 o 
  -5   2   7       35.47       41.51      4.48 o 
  -4   2   7       26.80       31.16      2.74 o 
  -3   2   7        3.38        4.66      0.95 o 
  -2   2   7      265.60      267.06      4.66 o 
  -1   2   7        0.33       -0.77      0.77 o 
   0   2   7      581.24      703.11     19.71 o 
   1   2   7       35.19       34.19      2.58 o 
   2   2   7       20.64       23.94      5.39 o 
   3   2   7      219.73      202.35      6.32 o 
   4   2   7      127.40      124.00      4.85 o 
   5   2   7        4.74        6.27      2.88 o 
   6   2   7        1.22       10.09      5.76 o 
  -6   3   7       59.28       64.30     11.14 o 
  -5   3   7       69.93       75.75      5.50 o 
  -4   3   7        0.88        2.46      2.00 o 
  -3   3   7        3.12        2.07      0.90 o 
  -2   3   7       12.70       12.06      0.97 o 
  -1   3   7        4.53        5.18      1.04 o 
   0   3   7      126.97      163.76      5.05 o 
   1   3   7      144.22      150.59      9.63 o 
   2   3   7      384.92      372.51      8.93 o 
   3   3   7        0.01       -0.25      1.57 o 
   4   3   7       15.83       13.91      2.55 o 
   5   3   7       19.45       28.53     10.49 o 
   6   3   7       10.95       13.00      5.65 o 
  -6   4   7       15.64       19.74      6.01 o 
  -5   4   7        1.83       -4.03      4.21 o 
  -4   4   7       62.42       64.24      3.52 o 
  -3   4   7       27.24       26.26      1.79 o 
  -2   4   7       93.83       92.34      3.53 o 
  -1   4   7     1095.91     1118.65     18.86 o 
   0   4   7       20.51       23.80      1.95 o 
   1   4   7        2.06        3.88      1.59 o 
   2   4   7       61.33       59.78      3.12 o 
   3   4   7        8.77       11.22      1.83 o 
   4   4   7        1.08        4.67      3.19 o 
   5   4   7        0.66        4.10      5.75 o 
   6   4   7        2.90        7.58      9.97 o 
  -6   5   7       27.56       39.10     11.76 o 
  -5   5   7       36.87       39.72      6.34 o 
  -4   5   7       45.46       42.99      3.76 o 
  -3   5   7      141.27      146.44      4.70 o 
  -2   5   7      459.65      458.75     10.04 o 
  -1   5   7      146.23      161.62      4.08 o 
   0   5   7       18.61       16.73      1.97 o 
   1   5   7      497.39      517.91     10.65 o 
   2   5   7       10.48        8.60      1.82 o 
   3   5   7        0.02       -1.79      2.16 o 
   4   5   7        4.50       -3.09      3.89 o 
   5   5   7       11.92       11.63      7.07 o 
  -6   6   7        1.96        7.31      6.46 o 
  -5   6   7        0.50        0.45      4.82 o 
  -4   6   7        2.56        2.15      4.20 o 
  -3   6   7      162.82      166.58      7.43 o 
  -2   6   7       45.28       45.82      2.93 o 
  -1   6   7       50.23       46.96      2.92 o 
   0   6   7       36.55       47.76      3.29 o 
   1   6   7      388.37      387.45      8.06 o 
   2   6   7        0.55       -0.18      2.32 o 
   3   6   7       27.34       27.10      3.65 o 
   4   6   7        4.01        2.53      3.54 o 
   5   6   7        0.19        6.50      6.97 o 
  -6   7   7        0.00       16.84     10.18 o 
  -5   7   7        1.61        4.94      5.56 o 
  -4   7   7        0.12       -0.94      4.22 o 
  -3   7   7        0.23       -1.94      2.02 o 
  -2   7   7        0.28        3.51      2.12 o 
  -1   7   7       12.13       12.66      1.63 o 
   0   7   7       60.99       54.83      2.79 o 
   1   7   7       98.90      101.64      4.07 o 
   2   7   7       78.87       78.19      5.00 o 
   3   7   7       79.53       80.64      5.98 o 
   4   7   7       43.40       34.93      7.89 o 
   5   7   7        0.17        8.01      7.79 o 
  -6   8   7        1.96        3.45      9.54 o 
  -5   8   7        2.50        0.36      6.94 o 
  -4   8   7        6.24        6.43      7.32 o 
  -3   8   7      118.71      111.69      7.07 o 
  -2   8   7       54.80       56.94      3.59 o 
  -1   8   7       64.52       63.62      2.80 o 
   0   8   7        0.33       -0.61      1.58 o 
   1   8   7       80.99       79.35      3.83 o 
   2   8   7       22.47       23.21      2.27 o 
   3   8   7      145.05      129.36      8.33 o 
   4   8   7       26.30       49.57      9.39 o 
  -5   9   7       11.13       17.41      7.01 o 
  -4   9   7       20.19        9.10      5.64 o 
  -3   9   7        3.07        3.95      3.37 o 
  -2   9   7      160.46      161.65      5.10 o 
  -1   9   7      213.91      215.48      5.11 o 
   0   9   7        0.01       -0.81      1.54 o 
   1   9   7       56.23       61.89      3.10 o 
   2   9   7        2.96        1.32      2.02 o 
   3   9   7        7.77        9.52      6.56 o 
   4   9   7       11.75        8.39      7.55 o 
  -5  10   7        0.00       -1.84      8.63 o 
  -4  10   7        0.38       -3.09      5.17 o 
  -3  10   7        3.41       -0.48      4.56 o 
  -2  10   7        5.27        5.12      2.15 o 
  -1  10   7       26.02       27.91      2.47 o 
   0  10   7      124.36      136.98      4.50 o 
   1  10   7      141.42      146.19      4.63 o 
   2  10   7       78.86       77.90      5.22 o 
   3  10   7        0.02        3.12      5.93 o 
  -5  11   7        6.23       12.63     10.33 o 
  -4  11   7       33.84       31.64      7.50 o 
  -3  11   7        1.58        0.79      4.98 o 
  -2  11   7       46.63       47.99      4.20 o 
  -1  11   7       64.06       69.34      3.41 o 
   0  11   7        6.54        5.24      2.03 o 
   1  11   7        0.90        2.29      1.88 o 
   2  11   7        1.97        5.21      2.49 o 
   3  11   7        4.36        9.99      7.15 o 
   4  11   7        3.17       28.09      8.70 o 
  -4  12   7        2.61        1.22      8.72 o 
  -3  12   7        0.91       -4.71      4.71 o 
  -2  12   7       15.42       11.25      4.36 o 
  -1  12   7        9.32        4.58      2.75 o 
   0  12   7       23.37       27.52      2.76 o 
   1  12   7       16.33       14.41      3.21 o 
   2  12   7       26.81       28.90      3.91 o 
   3  12   7        2.89       10.36      7.16 o 
   4  12   7        0.53       12.22      8.12 o 
  -4  13   7        0.09       -0.26      8.60 o 
  -3  13   7        4.47       -7.33      7.33 o 
  -2  13   7        4.98        3.38      5.27 o 
  -1  13   7        1.01       -2.85      2.97 o 
   0  13   7       54.68       59.25      3.66 o 
   1  13   7        2.27        1.76      3.99 o 
   2  13   7        2.99        7.06      3.03 o 
   3  13   7        1.40       13.92      7.46 o 
  -3  14   7        6.02        5.85      8.91 o 
  -2  14   7        7.45        8.61      6.22 o 
  -1  14   7        0.27       -3.89      4.26 o 
   0  14   7      120.12      115.72      8.21 o 
   1  14   7        5.81       10.78      5.40 o 
   2  14   7        6.58       13.98      6.40 o 
  -2  15   7        4.28       -7.67      7.67 o 
  -1  15   7        6.31       -0.62      5.65 o 
   0  15   7       10.50       18.45      5.29 o 
   1  15   7        0.63       -1.38      4.68 o 
   2  15   7        0.12        9.12      6.75 o 
   0  16   7       18.26        8.31      5.97 o 
  -6   0   8       23.10       23.35      7.47 o 
  -4   0   8        6.61        1.63      4.84 o 
  -2   0   8      191.67      199.90      4.88 o 
   0   0   8       28.76       38.96      5.01 o 
   2   0   8        1.17        3.84      2.86 o 
   4   0   8      444.65      415.29     14.19 o 
   6   0   8       11.93       16.91      7.75 o 
  -6   1   8       99.41      112.82      8.32 o 
  -5   1   8       27.00       40.60      5.73 o 
  -4   1   8        0.01        0.56      2.76 o 
  -3   1   8      117.36      129.14      3.02 o 
  -2   1   8      112.82      118.11      2.62 o 
  -1   1   8      447.08      459.50      9.35 o 
   0   1   8        1.78       -0.03      0.86 o 
   1   1   8       93.93       98.96      7.44 o 
   2   1   8      120.23      130.56      8.99 o 
   3   1   8       52.87       52.32      2.81 o 
   4   1   8       29.78       28.08      2.71 o 
   5   1   8       37.88       45.06      5.36 o 
   6   1   8        1.57        7.16      5.19 o 
  -6   2   8        5.36        8.22      7.34 o 
  -5   2   8       23.82       34.38      4.83 o 
  -4   2   8      170.90      163.22      6.38 o 
  -3   2   8      449.85      454.55      7.66 o 
  -2   2   8      163.15      172.90      3.66 o 
  -1   2   8        0.77        0.39      0.94 o 
   0   2   8       22.38       32.61      2.30 o 
   1   2   8     1172.33     1239.83     29.31 o 
   2   2   8        5.17       11.26      2.33 o 
   3   2   8      157.86      141.59      5.19 o 
   4   2   8        7.75        4.53      2.37 o 
   5   2   8       24.46       26.47      4.07 o 
   6   2   8        3.05        8.15      5.49 o 
  -6   3   8        0.01        9.16      7.65 o 
  -5   3   8        4.51       13.14      4.05 o 
  -4   3   8       13.05       11.19      2.71 o 
  -3   3   8      165.85      172.17      4.92 o 
  -2   3   8      133.39      137.94      3.03 o 
  -1   3   8       67.47       51.84      2.24 o 
   0   3   8      927.36     1196.92     28.12 o 
   1   3   8      604.92      630.02     19.08 o 
   2   3   8       24.60       24.63      2.85 o 
   3   3   8       28.37       32.38      2.85 o 
   4   3   8        0.06        0.35      2.22 o 
   5   3   8      107.44      130.84      8.48 o 
  -6   4   8        0.01       -0.29      7.36 o 
  -5   4   8        4.73        4.04      4.61 o 
  -4   4   8        0.07       -1.44      1.86 o 
  -3   4   8       31.62       34.79      2.09 o 
  -2   4   8       55.59       57.67      2.32 o 
  -1   4   8       65.64       57.79      2.35 o 
   0   4   8      644.01      791.76     17.21 o 
   1   4   8        2.62        1.41      1.58 o 
   2   4   8        4.46        9.50      1.79 o 
   3   4   8      341.40      336.89      8.48 o 
   4   4   8       47.05       47.15      3.61 o 
   5   4   8       17.30       13.05      7.18 o 
  -6   5   8        0.64        1.38      5.79 o 
  -5   5   8        4.67       11.91      5.16 o 
  -4   5   8       43.28       38.54      4.14 o 
  -3   5   8       40.85       49.16      4.22 o 
  -2   5   8        0.72        0.63      1.56 o 
  -1   5   8       10.52       10.41      1.29 o 
   0   5   8      221.35      252.04      8.38 o 
   1   5   8        4.18        2.64      1.51 o 
   2   5   8       58.98       67.34      7.80 o 
   3   5   8       50.43       43.73      5.09 o 
   4   5   8       24.04       24.86      4.40 o 
   5   5   8        0.80        8.42      6.88 o 
  -6   6   8        1.52        2.22      9.13 o 
  -5   6   8        4.52        3.86      8.42 o 
  -4   6   8       11.57        3.24      5.91 o 
  -3   6   8      241.43      217.09     14.61 o 
  -2   6   8      199.86      197.11      6.66 o 
  -1   6   8       18.02       19.18      1.95 o 
   0   6   8       33.04       40.28      3.45 o 
   1   6   8       52.53       52.96      3.36 o 
   2   6   8       25.63       17.14      2.90 o 
   3   6   8       33.27       29.82      3.74 o 
   4   6   8        0.22        1.73      5.39 o 
   5   6   8       26.87       33.19      9.05 o 
  -6   7   8        1.14        6.96      9.71 o 
  -5   7   8        1.32        0.54      5.25 o 
  -4   7   8        0.87        0.40      4.61 o 
  -3   7   8       59.61       62.28      4.22 o 
  -2   7   8       29.24       27.53      3.09 o 
  -1   7   8      334.22      330.07      8.47 o 
   0   7   8        0.14       -1.18      1.42 o 
   1   7   8       22.27       20.30      3.26 o 
   2   7   8       34.31       39.58      6.05 o 
   3   7   8       28.55       29.34      4.60 o 
   4   7   8        0.06       11.09      6.65 o 
  -6   8   8       10.71        7.74     10.52 o 
  -5   8   8        0.14        0.09      6.10 o 
  -4   8   8        1.04       -3.49      5.17 o 
  -3   8   8        2.33        0.10      2.53 o 
  -2   8   8       12.78       13.29      2.90 o 
  -1   8   8       49.64       50.42      2.94 o 
   0   8   8        0.02       -1.13      1.70 o 
   1   8   8       67.09       69.67      4.03 o 
   2   8   8       81.99       81.75      5.66 o 
   3   8   8        0.69        8.66      5.77 o 
   4   8   8        2.73        3.26      6.77 o 
  -5   9   8        2.51        1.99      9.12 o 
  -4   9   8        0.06       -1.97      5.30 o 
  -3   9   8       22.95       20.47      5.59 o 
  -2   9   8        7.23        4.95      2.47 o 
  -1   9   8       10.10        9.89      1.84 o 
   0   9   8       78.25       80.68      4.49 o 
   1   9   8       13.78       12.53      2.24 o 
   2   9   8       69.01       69.48      5.00 o 
   3   9   8        0.14       -1.75      5.78 o 
   4   9   8        4.68       -2.16      7.03 o 
  -5  10   8        5.00       13.32     10.08 o 
  -4  10   8        4.58        4.03      5.71 o 
  -3  10   8       25.01       23.86      6.08 o 
  -2  10   8       92.01       90.59      4.53 o 
  -1  10   8       31.96       30.13      2.52 o 
   0  10   8       19.29       15.20      2.20 o 
   1  10   8        0.19       -0.54      1.93 o 
   2  10   8        0.72        6.44      4.38 o 
   3  10   8        4.09        1.73      5.76 o 
  -5  11   8        0.08       -6.14      9.40 o 
  -4  11   8       36.55       47.23     11.20 o 
  -3  11   8        4.89        0.79      5.88 o 
  -2  11   8       10.01       13.20      3.42 o 
  -1  11   8       30.64       32.84      2.65 o 
   0  11   8       94.10       94.08      4.02 o 
   1  11   8        5.05        4.43      2.22 o 
   2  11   8       35.33       41.13      9.30 o 
   3  11   8       11.03        7.14      6.95 o 
  -4  12   8        1.53       -0.46      8.92 o 
  -3  12   8       11.69        6.94      7.93 o 
  -2  12   8        0.09       -3.06      3.06 o 
  -1  12   8       43.01       43.21      3.86 o 
   0  12   8       12.13       16.21      2.54 o 
   1  12   8       30.32       28.28      3.63 o 
   2  12   8        2.81        0.24      4.42 o 
   3  12   8       21.21       36.53      8.98 o 
  -4  13   8        0.10        4.29      9.80 o 
  -3  13   8       17.30       16.23      9.23 o 
  -2  13   8        7.60       14.53      6.06 o 
  -1  13   8       14.64        7.22      3.55 o 
   0  13   8        4.37        7.90      3.04 o 
   1  13   8       67.62       70.83      5.05 o 
   2  13   8        0.72        2.17      7.94 o 
   3  13   8        0.10       15.06      7.40 o 
  -3  14   8        6.78       -0.59      8.63 o 
  -2  14   8        1.37       -2.61      7.35 o 
  -1  14   8       10.52       14.75      5.15 o 
   0  14   8        0.06        0.03      4.11 o 
   1  14   8       75.39       88.55      6.23 o 
   2  14   8        0.07       11.98      6.51 o 
  -2  15   8        0.36       -7.19      7.19 o 
  -1  15   8        2.67       -1.79      6.55 o 
   0  15   8        0.74        1.29      4.49 o 
   1  15   8       30.61       42.41      7.86 o 
  -5   0   9       22.34       22.19      6.41 o 
  -3   0   9      105.80      116.62      4.52 o 
  -1   0   9      941.01     1024.15     24.36 o 
   1   0   9       43.30       49.29      5.58 o 
   3   0   9      285.11      284.81     10.43 o 
   5   0   9        0.59        3.16      5.05 o 
  -6   1   9        4.38       17.63      7.55 o 
  -5   1   9       33.45       28.81      4.96 o 
  -4   1   9       16.94       20.11      2.96 o 
  -3   1   9       31.74       32.14      1.90 o 
  -2   1   9      101.47      106.19      2.85 o 
  -1   1   9      497.66      536.03      9.01 o 
   0   1   9        3.04        2.04      1.10 o 
   1   1   9       79.45       64.84      9.08 o 
   2   1   9      322.18      313.62     11.57 o 
   3   1   9       50.53       54.42      3.37 o 
   4   1   9        0.05       -1.34      1.99 o 
   5   1   9        6.78        1.88      4.09 o 
  -6   2   9        0.31       10.49      7.36 o 
  -5   2   9       25.74       37.00      5.02 o 
  -4   2   9        0.29       -1.04      2.16 o 
  -3   2   9        2.03        6.45      1.34 o 
  -2   2   9        0.63        0.33      0.89 o 
  -1   2   9      271.17      297.15      6.86 o 
   0   2   9     1100.61     1345.31     55.37 o 
   1   2   9      223.75      216.94      8.05 o 
   2   2   9      101.28      116.53      5.86 o 
   3   2   9       45.38       46.95      3.62 o 
   4   2   9      292.25      270.56      7.66 o 
   5   2   9       13.91       16.69      3.73 o 
  -6   3   9        1.98        5.45      7.64 o 
  -5   3   9       11.73       10.12      6.96 o 
  -4   3   9       24.37       26.45      3.12 o 
  -3   3   9       13.00       13.45      1.38 o 
  -2   3   9      281.91      275.86      5.05 o 
  -1   3   9        2.29        1.84      1.13 o 
   0   3   9      161.75      229.40      7.23 o 
   1   3   9        5.05        6.25      2.06 o 
   2   3   9        0.88        0.42      1.78 o 
   3   3   9       10.08        4.77      2.24 o 
   4   3   9       34.00       44.32      3.79 o 
   5   3   9        0.58       -0.79      3.66 o 
  -6   4   9       20.14       33.82     10.04 o 
  -5   4   9       44.73       54.10     12.55 o 
  -4   4   9      320.37      305.41      8.37 o 
  -3   4   9       95.93       90.27      3.30 o 
  -2   4   9       24.57       25.27      2.51 o 
  -1   4   9      254.61      248.09      6.01 o 
   0   4   9       16.19       17.14      2.14 o 
   1   4   9      530.65      571.19     13.40 o 
   2   4   9      269.90      247.85      8.45 o 
   3   4   9      239.74      225.53      6.62 o 
   4   4   9        3.58        6.35      4.45 o 
   5   4   9        1.31        3.36      5.98 o 
  -6   5   9        1.80        9.38      9.14 o 
  -5   5   9       22.94       22.38      5.90 o 
  -4   5   9       26.13       22.65      2.75 o 
  -3   5   9        9.76        6.13      2.02 o 
  -2   5   9      118.62      118.96      4.48 o 
  -1   5   9       57.27       56.37      2.52 o 
   0   5   9      134.76      146.03      5.33 o 
   1   5   9      237.06      229.89      7.07 o 
   2   5   9       16.76       16.30      2.83 o 
   3   5   9        0.42        3.29      1.75 o 
   4   5   9        6.73        6.25      5.38 o 
   5   5   9        3.39        0.48      6.91 o 
  -6   6   9        0.12        7.39      9.58 o 
  -5   6   9        8.58       -0.04      5.06 o 
  -4   6   9        8.21        4.70      4.73 o 
  -3   6   9        2.52        1.38      2.43 o 
  -2   6   9       23.63       19.60      3.33 o 
  -1   6   9      461.18      495.90      9.83 o 
   0   6   9        1.40        1.88      1.71 o 
   1   6   9        6.28        5.40      2.01 o 
   2   6   9        0.00       -0.99      2.21 o 
   3   6   9       28.57       29.90      2.53 o 
   4   6   9        0.13       -3.75      5.26 o 
  -6   7   9       11.24       11.03     10.39 o 
  -5   7   9       31.57       39.55      7.48 o 
  -4   7   9       13.02        5.84      6.22 o 
  -3   7   9        6.15       -0.02      2.46 o 
  -2   7   9      149.46      158.45      6.31 o 
  -1   7   9        1.30        1.12      1.22 o 
   0   7   9       72.05       68.71      3.70 o 
   1   7   9       11.41        8.12      2.09 o 
   2   7   9      184.79      176.77      7.78 o 
   3   7   9       11.55       15.80      4.06 o 
   4   7   9       30.82       29.16      8.23 o 
  -5   8   9        0.63       -5.66      5.88 o 
  -4   8   9       15.47       23.04      6.39 o 
  -3   8   9       43.25       36.47      3.90 o 
  -2   8   9        0.33       -0.64      2.35 o 
  -1   8   9       15.70       18.00      2.92 o 
   0   8   9      138.38      153.26      5.90 o 
   1   8   9       44.86       47.41      3.35 o 
   2   8   9        4.83        4.15      3.03 o 
   3   8   9       16.67       20.00      7.27 o 
   4   8   9        2.01        1.69      6.41 o 
  -5   9   9        6.45       -3.49      8.61 o 
  -4   9   9       12.26       17.70      6.79 o 
  -3   9   9        0.83       -4.42      4.42 o 
  -2   9   9      125.05      120.27      6.04 o 
  -1   9   9      224.79      230.75      6.38 o 
   0   9   9        6.64        8.27      2.49 o 
   1   9   9        0.44       -1.97      1.97 o 
   2   9   9      110.66      131.65     14.36 o 
   3   9   9        1.07        4.47      5.96 o 
  -5  10   9        0.01       -0.57      9.35 o 
  -4  10   9        6.31        3.14      9.45 o 
  -3  10   9       28.23       30.12      6.50 o 
  -2  10   9        0.89       -0.16      2.74 o 
  -1  10   9       94.49       91.07      3.72 o 
   0  10   9       10.27       11.01      2.13 o 
   1  10   9       15.06       16.64      2.58 o 
   2  10   9       40.42       37.88      8.70 o 
   3  10   9        9.52        5.82      6.54 o 
  -4  11   9        3.48        9.95      9.15 o 
  -3  11   9        6.41        7.60      9.96 o 
  -2  11   9       20.25       17.83      3.51 o 
  -1  11   9       61.74       61.86      4.17 o 
   0  11   9      156.38      164.17      5.29 o 
   1  11   9        5.27        2.20      2.98 o 
   2  11   9        4.46        5.99      7.13 o 
   3  11   9        0.10       -2.85      6.28 o 
  -4  12   9       13.99        9.74      9.85 o 
  -3  12   9        0.06       -5.30      5.30 o 
  -2  12   9        1.07        2.11      3.69 o 
  -1  12   9        0.27       -2.69      2.69 o 
   0  12   9       12.22        9.66      3.01 o 
   1  12   9        7.06        9.39      3.10 o 
   2  12   9       16.49       16.91      5.14 o 
   3  12   9       22.51       42.16      9.02 o 
  -3  13   9        2.00       -7.38      7.38 o 
  -2  13   9        8.77        0.63      8.58 o 
  -1  13   9        0.51        1.73      4.37 o 
   0  13   9       88.46       95.85      7.41 o 
   1  13   9        4.66        8.56      3.90 o 
   2  13   9        0.63        1.27      5.46 o 
   3  13   9        0.72       25.01      8.26 o 
  -3  14   9        0.23       -0.55      8.73 o 
  -2  14   9       21.57       26.53      9.63 o 
  -1  14   9       10.12        7.81      7.79 o 
   0  14   9       12.69        5.79      4.60 o 
   1  14   9        0.99        4.75      5.06 o 
   2  14   9        5.31       15.36      6.70 o 
  -2  15   9        2.27       -0.71      7.89 o 
  -1  15   9        2.58        1.16      6.89 o 
   0  15   9       21.98       26.45      5.90 o 
   1  15   9        0.17       -4.76      4.76 o 
  -6   0  10        0.81        9.01      6.89 o 
  -4   0  10        6.42        2.74      5.27 o 
  -2   0  10       16.35       12.37      2.82 o 
   0   0  10      527.41      724.07     31.63 o 
   2   0  10      264.75      265.02     15.16 o 
   4   0  10       28.39       25.89      4.04 o 
  -6   1  10        0.55       -6.43      6.43 o 
  -5   1  10        1.54       -3.78      3.78 o 
  -4   1  10      183.46      200.39      7.32 o 
  -3   1  10       43.73       44.69      2.01 o 
  -2   1  10        4.35        3.07      1.10 o 
  -1   1  10       28.05       24.90      1.57 o 
   0   1  10        2.03        1.04      1.42 o 
   1   1  10      914.28      911.19     27.64 o 
   2   1  10        0.16       -1.35      3.03 o 
   3   1  10       93.57       91.42      3.95 o 
   4   1  10        9.33        8.73      2.31 o 
   5   1  10        8.96       11.95      4.28 o 
  -6   2  10        0.00        4.01      7.49 o 
  -5   2  10        2.47       -0.19      3.82 o 
  -4   2  10       13.04        8.20      2.72 o 
  -3   2  10      103.62       94.25      3.16 o 
  -2   2  10      222.27      230.70      4.77 o 
  -1   2  10       72.51       66.10      2.59 o 
   0   2  10      152.58      191.01     11.03 o 
   1   2  10        9.25       14.66      3.16 o 
   2   2  10      188.73      181.18     11.95 o 
   3   2  10      206.37      186.61      6.46 o 
   4   2  10       19.76       18.56      4.31 o 
   5   2  10        0.00        0.05      3.21 o 
  -6   3  10       17.47       14.54      8.58 o 
  -5   3  10        5.06        3.56      7.08 o 
  -4   3  10       39.86       36.51      4.20 o 
  -3   3  10       73.00       81.08      3.66 o 
  -2   3  10       25.17       27.15      1.67 o 
  -1   3  10      149.33      158.72      4.55 o 
   0   3  10        4.64        5.92      1.80 o 
   1   3  10      207.70      197.64     13.57 o 
   2   3  10       33.79       28.78      3.18 o 
   3   3  10       39.64       36.45      2.83 o 
   4   3  10        1.36       -2.28      2.28 o 
   5   3  10        0.46       -2.48      3.78 o 
  -6   4  10        0.64       -7.32      7.32 o 
  -5   4  10       26.94       24.07      8.38 o 
  -4   4  10       31.48       28.81      2.31 o 
  -3   4  10       13.78       18.94      2.45 o 
  -2   4  10       76.07       82.88      2.82 o 
  -1   4  10       62.51       59.81      4.02 o 
   0   4  10       77.57      105.40      5.49 o 
   1   4  10       41.89       44.23      3.58 o 
   2   4  10       75.04       78.34      4.73 o 
   3   4  10       22.34       19.34      4.14 o 
   4   4  10       54.62       37.30      5.10 o 
   5   4  10       26.23       41.47      9.05 o 
  -6   5  10       16.86       11.32      9.59 o 
  -5   5  10        6.81        0.74      9.93 o 
  -4   5  10       16.32       20.46      5.22 o 
  -3   5  10      418.18      421.58      9.75 o 
  -2   5  10        0.07       -1.26      1.26 o 
  -1   5  10       98.01      109.43      3.65 o 
   0   5  10        6.55       10.27      2.19 o 
   1   5  10      125.69      117.76      5.85 o 
   2   5  10      111.64      108.67      7.54 o 
   3   5  10        2.93        8.43      3.14 o 
   4   5  10       68.57       72.56      9.75 o 
  -6   6  10        1.56       -2.57      8.63 o 
  -5   6  10        1.81        0.29      5.33 o 
  -4   6  10        5.90        2.67      5.87 o 
  -3   6  10       90.51       88.92      4.09 o 
  -2   6  10      156.81      160.15      6.20 o 
  -1   6  10       19.32       23.82      2.01 o 
   0   6  10        0.24        2.36      1.79 o 
   1   6  10        0.00        0.04      1.76 o 
   2   6  10      219.69      214.00      8.47 o 
   3   6  10      148.65      131.30      5.78 o 
   4   6  10       11.17       15.64      7.04 o 
  -6   7  10       14.75       -2.52      9.58 o 
  -5   7  10       85.93      101.69      9.94 o 
  -4   7  10        2.78        1.97      4.90 o 
  -3   7  10       19.59       15.94      3.10 o 
  -2   7  10      461.78      449.21     12.16 o 
  -1   7  10       36.94       37.21      2.55 o 
   0   7  10       91.67       93.02      5.58 o 
   1   7  10       63.93       58.95      3.87 o 
   2   7  10        6.68        7.19      2.97 o 
   3   7  10       26.07       36.18      8.03 o 
   4   7  10       36.69       48.48      9.65 o 
  -5   8  10        0.08        0.50      6.04 o 
  -4   8  10        0.19        0.65      5.28 o 
  -3   8  10        0.05       -1.15      3.17 o 
  -2   8  10        1.89        3.01      2.77 o 
  -1   8  10       69.28       72.62      3.69 o 
   0   8  10        5.99        7.91      2.36 o 
   1   8  10        9.14       11.01      2.75 o 
   2   8  10       11.73       12.06      3.48 o 
   3   8  10        6.42        5.01      5.99 o 
   4   8  10        5.41        9.15      7.36 o 
  -5   9  10        7.86        6.58      9.28 o 
  -4   9  10       14.96       12.63      6.49 o 
  -3   9  10        2.36       -2.89      4.38 o 
  -2   9  10      148.44      141.06      6.60 o 
  -1   9  10       12.90       14.23      2.15 o 
   0   9  10       26.02       32.78      6.13 o 
   1   9  10      184.82      188.45      7.11 o 
   2   9  10       45.66       50.26      8.75 o 
   3   9  10        2.90        6.08      5.84 o 
  -5  10  10        0.01       -1.68      9.88 o 
  -4  10  10        1.43        3.55     10.79 o 
  -3  10  10       10.06       -1.57      7.76 o 
  -2  10  10        0.00        0.20      3.63 o 
  -1  10  10      188.02      190.43      8.04 o 
   0  10  10       40.58       37.35      3.81 o 
   1  10  10       25.56       35.49      3.18 o 
   2  10  10       25.49       36.99      8.81 o 
   3  10  10        6.03       12.01      7.31 o 
  -4  11  10        0.20       -8.03      8.03 o 
  -3  11  10       21.31       35.39     13.04 o 
  -2  11  10        1.35        1.66      2.91 o 
  -1  11  10        0.67        0.44      2.58 o 
   0  11  10       38.27       42.38      3.14 o 
   1  11  10        2.27        1.50      3.29 o 
   2  11  10        9.98       10.78      7.47 o 
  -4  12  10        2.22        1.04      9.24 o 
  -3  12  10       12.33       11.45      8.73 o 
  -2  12  10        6.72        3.99      4.92 o 
  -1  12  10       25.19       23.25      5.27 o 
   0  12  10        4.37        9.00      2.62 o 
   1  12  10       31.53       41.86      4.29 o 
   2  12  10       46.57       36.55     10.60 o 
  -3  13  10        0.71       -7.25      7.25 o 
  -2  13  10       10.63        2.72      5.88 o 
  -1  13  10        0.16       -2.67      4.23 o 
   0  13  10        4.47        3.53      7.05 o 
   1  13  10        0.21        1.37      3.12 o 
   2  13  10       10.73       21.59      6.80 o 
  -2  14  10       12.24       -0.51      7.48 o 
  -1  14  10        0.11       -7.02      7.02 o 
   0  14  10        2.40        6.63      7.98 o 
   1  14  10       23.18       14.60      6.65 o 
   2  14  10        2.13       11.90      6.41 o 
  -1  15  10        3.48       -6.72      6.72 o 
   0  15  10        0.30        2.08      5.47 o 
  -5   0  11       38.34       21.05      6.99 o 
  -3   0  11       39.76       40.53      4.10 o 
  -1   0  11       18.88       24.76      3.09 o 
   1   0  11      896.17      924.02     40.15 o 
   3   0  11      700.90      664.95     25.85 o 
   5   0  11        0.91        3.52      5.94 o 
  -6   1  11       12.38       -2.05      7.19 o 
  -5   1  11       89.46       86.51      6.90 o 
  -4   1  11       17.29        7.22      4.16 o 
  -3   1  11        1.94        1.53      1.32 o 
  -2   1  11      225.09      247.78      5.60 o 
  -1   1  11      290.69      300.84      6.46 o 
   0   1  11       34.65       39.35      3.08 o 
   1   1  11        0.55        0.92      2.25 o 
   2   1  11       35.87       29.86      4.62 o 
   3   1  11       21.90       21.34      2.45 o 
   4   1  11        9.19        9.45      2.38 o 
   5   1  11        6.71        3.37      3.95 o 
  -6   2  11        0.38       -2.91      7.23 o 
  -5   2  11        1.82       -3.71      3.71 o 
  -4   2  11        4.34        1.09      2.68 o 
  -3   2  11      207.52      219.47      5.63 o 
  -2   2  11       24.84       23.82      1.69 o 
  -1   2  11       58.64       57.87      3.20 o 
   0   2  11       28.64       41.11      3.37 o 
   1   2  11       28.46       32.42      4.24 o 
   2   2  11      196.78      193.39      9.07 o 
   3   2  11       55.74       58.07      3.34 o 
   4   2  11        0.04        0.85      2.11 o 
   5   2  11        0.02        4.63      4.28 o 
  -6   3  11        9.52       14.60      8.60 o 
  -5   3  11        0.71       -4.69      6.69 o 
  -4   3  11       10.07       11.59      2.24 o 
  -3   3  11        1.34        1.46      1.36 o 
  -2   3  11       22.36       23.91      2.01 o 
  -1   3  11      154.20      144.49      4.06 o 
   0   3  11      311.24      355.57     17.01 o 
   1   3  11       76.77       67.30      4.31 o 
   2   3  11      209.82      214.17     13.52 o 
   3   3  11        3.25        2.85      2.08 o 
   4   3  11        3.58        2.54      2.64 o 
   5   3  11        5.16       -2.65      4.24 o 
  -6   4  11       27.28       29.95     10.22 o 
  -5   4  11       15.27       16.55      7.96 o 
  -4   4  11       86.46       71.08      9.99 o 
  -3   4  11       28.79       32.79      3.36 o 
  -2   4  11      257.96      251.06      6.26 o 
  -1   4  11       32.55       36.68      2.87 o 
   0   4  11      411.29      488.65     12.10 o 
   1   4  11        0.67       -2.22      2.59 o 
   2   4  11       95.90       98.61      5.47 o 
   3   4  11       93.85       93.55      4.69 o 
   4   4  11        1.08        7.74      6.03 o 
  -6   5  11        0.88       10.92      9.29 o 
  -5   5  11       10.69        5.95      7.70 o 
  -4   5  11        0.01        0.76      5.98 o 
  -3   5  11      306.84      299.41      7.86 o 
  -2   5  11        4.56        4.99      1.69 o 
  -1   5  11       62.76       58.37      3.19 o 
   0   5  11        3.77        5.89      2.03 o 
   1   5  11       73.87       65.37      4.71 o 
   2   5  11        9.32       12.86      3.04 o 
   3   5  11       19.19       12.73      5.08 o 
   4   5  11        2.08        1.73      5.66 o 
  -6   6  11        1.16       -4.27      8.96 o 
  -5   6  11       35.12       29.68      6.94 o 
  -4   6  11        2.71       -4.45      4.45 o 
  -3   6  11       41.08       29.47      2.83 o 
  -2   6  11      369.88      341.78      9.93 o 
  -1   6  11        0.58        0.29      1.37 o 
   0   6  11       95.19      118.77     14.09 o 
   1   6  11        0.56        0.33      1.90 o 
   2   6  11      126.82      121.32      6.57 o 
   3   6  11       41.93       49.06      8.23 o 
   4   6  11       47.02       44.69      8.93 o 
  -5   7  11       24.53       21.72      7.20 o 
  -4   7  11        1.68        7.43     10.30 o 
  -3   7  11       11.59        9.70      2.90 o 
  -2   7  11       12.87       10.08      2.91 o 
  -1   7  11        9.80        9.51      2.05 o 
   0   7  11        2.10        1.24      3.73 o 
   1   7  11       88.01       88.14      4.73 o 
   2   7  11       43.67       45.76      4.55 o 
   3   7  11        0.77        2.59      5.43 o 
   4   7  11        8.14        1.68      6.71 o 
  -5   8  11        0.19       -7.65      7.65 o 
  -4   8  11       20.15       15.41      6.32 o 
  -3   8  11        3.07        1.48      6.22 o 
  -2   8  11       24.57       26.87      3.57 o 
  -1   8  11      456.11      462.67     14.76 o 
   0   8  11        7.58        9.85      2.56 o 
   1   8  11       59.13       55.89      4.56 o 
   2   8  11       97.01       89.19      8.18 o 
   3   8  11       35.32       46.81      8.85 o 
  -5   9  11        6.69       -8.75      8.75 o 
  -4   9  11        2.51        4.94      6.07 o 
  -3   9  11        0.87        3.37      5.04 o 
  -2   9  11        0.96       -2.35      3.12 o 
  -1   9  11       12.80       13.81      4.57 o 
   0   9  11       43.04       48.71      4.09 o 
   1   9  11      100.30      111.16      6.25 o 
   2   9  11        0.01        5.68      5.77 o 
   3   9  11       13.05        9.90      6.53 o 
  -5  10  11        0.65       -9.69      9.69 o 
  -4  10  11        0.79       -7.73      7.85 o 
  -3  10  11        1.08        2.40      5.17 o 
  -2  10  11        0.80        0.32      4.51 o 
  -1  10  11       16.37       10.28      3.17 o 
   0  10  11        1.45        1.81      2.66 o 
   1  10  11        4.75        6.97      3.62 o 
   2  10  11       62.86       69.00     11.00 o 
  -4  11  11        1.35        1.03      9.28 o 
  -3  11  11       40.57       39.28      7.53 o 
  -2  11  11       30.21       28.72      4.69 o 
  -1  11  11        5.68        4.27      3.10 o 
   0  11  11       14.64       19.26      2.83 o 
   1  11  11      112.82      105.17      7.30 o 
   2  11  11       40.10       51.23     10.82 o 
  -4  12  11        2.63       -5.58      9.19 o 
  -3  12  11        2.66       -5.04      7.47 o 
  -2  12  11       19.30       22.69      6.05 o 
  -1  12  11       26.10       25.96      5.16 o 
   0  12  11       18.52       24.38      4.94 o 
   1  12  11       46.18       55.32      4.82 o 
  -3  13  11        1.36       -7.92      7.92 o 
  -2  13  11        1.03        0.91      7.04 o 
  -1  13  11       29.88       35.81      5.71 o 
   0  13  11       13.61       17.64      5.58 o 
   1  13  11        0.38        9.88      4.87 o 
   2  13  11       25.56       40.45      8.38 o 
  -2  14  11        1.22       -7.05      7.16 o 
  -1  14  11        0.60        0.02     10.68 o 
   0  14  11        0.01        1.17      4.53 o 
   1  14  11        1.66        8.34      6.12 o 
  -4   0  12      264.15      283.67     10.28 o 
  -2   0  12      118.61      123.38      9.49 o 
   0   0  12       20.98       15.27      4.11 o 
   2   0  12      720.65      665.74     31.37 o 
   4   0  12       10.36        5.59      3.26 o 
  -6   1  12        4.70       -4.00      7.12 o 
  -5   1  12        7.49        7.58      4.25 o 
  -4   1  12       25.01       19.08      4.07 o 
  -3   1  12       61.11       61.27      3.36 o 
  -2   1  12       56.98       56.18      3.19 o 
  -1   1  12      198.98      209.66      5.19 o 
   0   1  12        4.22        6.11      2.60 o 
   1   1  12       22.41       26.46      3.66 o 
   2   1  12       21.57       23.36      3.92 o 
   3   1  12       26.80       22.97      2.61 o 
   4   1  12       18.20       11.41      2.57 o 
  -6   2  12        7.71       -2.23      7.78 o 
  -5   2  12        0.91       -5.78      5.78 o 
  -4   2  12      147.27      133.92      7.18 o 
  -3   2  12      282.64      288.32      7.52 o 
  -2   2  12        1.78        0.68      1.40 o 
  -1   2  12        0.40       -1.32      1.43 o 
   0   2  12        2.57        2.86      1.56 o 
   1   2  12        0.91        3.55      2.12 o 
   2   2  12        0.03       -1.41      2.53 o 
   3   2  12       20.46       19.69      2.52 o 
   4   2  12       11.56        8.99      3.06 o 
  -6   3  12       11.91        3.38      8.76 o 
  -5   3  12        1.23       -5.53      6.55 o 
  -4   3  12        3.86       -2.73      2.73 o 
  -3   3  12      316.17      326.78      8.45 o 
  -2   3  12        6.74        7.45      1.74 o 
  -1   3  12        0.10       -0.43      1.37 o 
   0   3  12        3.56        5.69      1.71 o 
   1   3  12        1.07       -0.36      3.48 o 
   2   3  12       36.20       33.41      7.26 o 
   3   3  12      170.04      156.56      6.20 o 
   4   3  12        1.15        1.42      2.77 o 
  -6   4  12        1.19       -8.40      8.40 o 
  -5   4  12       38.92       40.63      9.55 o 
  -4   4  12       41.39       31.37      8.01 o 
  -3   4  12       10.22        8.57      2.67 o 
  -2   4  12      101.90       98.32      3.81 o 
  -1   4  12       11.83       14.75      2.67 o 
   0   4  12       44.68       54.51      3.63 o 
   1   4  12        0.01        3.78      3.08 o 
   2   4  12        0.13        0.94      2.47 o 
   3   4  12       73.95       82.38      6.39 o 
   4   4  12       13.17        7.48      6.38 o 
  -6   5  12        9.38       -6.85      9.47 o 
  -5   5  12        9.77        5.41      8.02 o 
  -4   5  12       28.28        9.26      7.32 o 
  -3   5  12      136.95      129.64      5.43 o 
  -2   5  12        0.88       -1.44      1.44 o 
  -1   5  12       18.61       21.06      2.32 o 
   0   5  12       50.85       52.61      4.42 o 
   1   5  12        0.17        3.15      3.25 o 
   2   5  12      180.45      167.60      8.37 o 
   3   5  12       58.83       62.74      6.03 o 
   4   5  12        2.27        2.70      6.01 o 
  -5   6  12        1.28        3.96      8.30 o 
  -4   6  12        6.21        4.98      6.41 o 
  -3   6  12       22.43       24.12      2.80 o 
  -2   6  12       35.42       42.27      4.13 o 
  -1   6  12       57.63       58.20      3.35 o 
   0   6  12      150.89      192.71      9.41 o 
   1   6  12      433.53      427.24     13.62 o 
   2   6  12       18.94       21.07      3.64 o 
   3   6  12       16.44        9.17      6.00 o 
   4   6  12        3.36        0.04      5.89 o 
  -5   7  12        1.25       -7.93      7.93 o 
  -4   7  12       68.71       68.84      8.27 o 
  -3   7  12       90.82       91.23      5.89 o 
  -2   7  12      139.37      128.10      6.04 o 
  -1   7  12        0.03       -1.66      1.66 o 
   0   7  12      130.84      139.18      8.23 o 
   1   7  12       30.88       32.55      3.75 o 
   2   7  12        0.06        0.12      3.18 o 
   3   7  12       10.76       13.42      6.77 o 
  -5   8  12        0.07       -8.43      8.43 o 
  -4   8  12        1.92        5.52      5.90 o 
  -3   8  12        6.24       10.95      5.32 o 
  -2   8  12       99.85       88.47      7.13 o 
  -1   8  12        8.00       10.95      3.39 o 
   0   8  12      121.38      124.35     19.57 o 
   1   8  12       59.25       57.90      4.70 o 
   2   8  12       53.29       62.10      9.72 o 
   3   8  12        0.35        0.24      5.16 o 
  -5   9  12       21.88       10.74     10.70 o 
  -4   9  12        5.73       -2.48      5.67 o 
  -3   9  12       10.47        9.05      5.34 o 
  -2   9  12        8.44        4.59      3.62 o 
  -1   9  12       21.99       23.68      4.23 o 
   0   9  12       29.43       28.26      3.60 o 
   1   9  12      147.53      141.26      8.93 o 
   2   9  12       14.11       10.46      6.66 o 
   3   9  12       17.60       14.18      6.88 o 
  -4  10  12        7.78        6.62      9.14 o 
  -3  10  12        3.13        1.45      5.29 o 
  -2  10  12       67.77       71.42      6.58 o 
  -1  10  12       13.47        9.44      3.19 o 
   0  10  12       30.54       32.09      4.91 o 
   1  10  12      134.59      132.91      9.02 o 
   2  10  12        0.94        5.30      6.42 o 
  -4  11  12       10.37        3.55      9.34 o 
  -3  11  12        9.17        9.21      9.44 o 
  -2  11  12        0.93       -1.86      3.42 o 
  -1  11  12       14.01       11.50      4.43 o 
   0  11  12       93.91      107.08      7.53 o 
   1  11  12       12.19       13.75      6.20 o 
   2  11  12        0.52       -1.19      6.53 o 
  -3  12  12        5.27       -7.91      7.91 o 
  -2  12  12        5.92        1.58      6.68 o 
  -1  12  12        3.44        7.89      4.49 o 
   0  12  12        0.18        2.62      4.08 o 
   1  12  12        0.03        4.36      4.11 o 
  -3  13  12       14.61       -0.54      8.60 o 
  -2  13  12        0.00        1.57      7.41 o 
  -1  13  12        3.78       -5.35     10.06 o 
   0  13  12        9.15        8.25      4.90 o 
   1  13  12        0.17       -2.00      4.51 o 
   2  13  12       23.14       30.76      7.75 o 
  -2  14  12        3.39        1.41      8.37 o 
  -1  14  12        0.86       -5.74      5.74 o 
   0  14  12       33.92       19.58      8.90 o 
   1  14  12        0.52       -4.26      5.11 o 
  -5   0  13       71.28       59.19      8.98 o 
  -3   0  13       51.49       53.50      4.65 o 
  -1   0  13      309.50      311.81     17.35 o 
   1   0  13       23.12       13.81      4.53 o 
   3   0  13        1.34       -2.10      2.59 o 
  -5   1  13      134.27      133.12      8.17 o 
  -4   1  13       43.99       51.35      6.89 o 
  -3   1  13       13.37       14.52      2.05 o 
  -2   1  13      112.09      123.84      4.19 o 
  -1   1  13      196.18      186.74      7.01 o 
   0   1  13       91.97       73.43      7.69 o 
   1   1  13      365.17      365.43     14.22 o 
   2   1  13      301.23      278.48     12.18 o 
   3   1  13       11.03        8.16      2.79 o 
   4   1  13       13.25       12.73      3.16 o 
  -6   2  13       31.77       28.64      9.75 o 
  -5   2  13        5.33       11.43      7.18 o 
  -4   2  13       17.06        7.93      3.65 o 
  -3   2  13       66.82       65.48      3.60 o 
  -2   2  13        7.48        7.51      1.72 o 
  -1   2  13      442.84      455.77     11.39 o 
   0   2  13       15.88       18.85      2.24 o 
   1   2  13        0.06       -1.95      1.95 o 
   2   2  13      130.17      109.23      6.34 o 
   3   2  13       84.40       79.68      4.17 o 
   4   2  13        3.10        3.80      4.13 o 
  -6   3  13        8.77       -5.98      8.26 o 
  -5   3  13       12.33       -4.85      6.62 o 
  -4   3  13       39.74       39.68      4.37 o 
  -3   3  13      188.82      191.46      5.52 o 
  -2   3  13        0.59       -1.65      1.65 o 
  -1   3  13      236.82      226.76      7.10 o 
   0   3  13        9.24       17.87      2.67 o 
   1   3  13      222.02      211.31      8.48 o 
   2   3  13       22.18       17.27      3.44 o 
   3   3  13       10.30        7.74      2.83 o 
   4   3  13        1.62       -0.13      4.64 o 
  -6   4  13        6.30        0.56      8.90 o 
  -5   4  13        2.90       -6.43      7.07 o 
  -4   4  13        2.26        7.80      6.50 o 
  -3   4  13       55.31       51.42      3.57 o 
  -2   4  13      131.37      127.51      4.52 o 
  -1   4  13       80.54       77.25      4.25 o 
   0   4  13       14.19       14.01      3.43 o 
   1   4  13      153.91      145.14     12.83 o 
   2   4  13       35.89       34.05      4.00 o 
   3   4  13       27.12       37.06      4.97 o 
   4   4  13        0.27        0.40      3.84 o 
  -6   5  13        0.80       -8.82      8.82 o 
  -5   5  13        1.88       -0.75      7.53 o 
  -4   5  13        8.85       10.71      7.38 o 
  -3   5  13       11.55       14.43      2.64 o 
  -2   5  13       33.92       34.44      2.60 o 
  -1   5  13       14.29       12.45      2.84 o 
   0   5  13       40.95       49.78      5.17 o 
   1   5  13       14.18       17.61      4.73 o 
   2   5  13      106.98       99.94      6.16 o 
   3   5  13       54.64       48.67      8.70 o 
   4   5  13        2.02        7.74      6.78 o 
  -5   6  13        0.59       -7.02      7.52 o 
  -4   6  13        2.41        0.57      7.20 o 
  -3   6  13       22.40       25.95      5.03 o 
  -2   6  13       11.53        4.51      4.09 o 
  -1   6  13       38.37       37.92      4.94 o 
   0   6  13      273.67      297.73     12.63 o 
   1   6  13       26.35       24.23      5.28 o 
   2   6  13        0.18        1.01      2.67 o 
   3   6  13       13.55       16.65      6.67 o 
  -5   7  13        1.71       -3.36      8.47 o 
  -4   7  13        9.26        5.94     10.95 o 
  -3   7  13        8.02       12.89      8.01 o 
  -2   7  13       27.25       27.95      4.26 o 
  -1   7  13        1.20        0.44      3.98 o 
   0   7  13       42.44       55.57      5.71 o 
   1   7  13        3.17        7.39      2.96 o 
   2   7  13       43.98       52.30      8.83 o 
   3   7  13        7.99        4.19      5.58 o 
  -5   8  13        0.00        2.39      9.43 o 
  -4   8  13        4.27       -0.73      7.89 o 
  -3   8  13       38.20       26.01      6.23 o 
  -2   8  13        6.77        4.96      3.44 o 
  -1   8  13       90.10       87.28      6.26 o 
   0   8  13        3.77        1.04      3.34 o 
   1   8  13      190.70      197.94     10.57 o 
   2   8  13       23.20       26.77      7.78 o 
   3   8  13        5.30        9.97      6.54 o 
  -5   9  13        1.40       -7.60      9.27 o 
  -4   9  13       14.91        7.30      8.87 o 
  -3   9  13        1.28        3.94      5.22 o 
  -2   9  13        2.11        5.62      3.77 o 
  -1   9  13        6.12        6.99      3.59 o 
   0   9  13       93.35       96.72      7.80 o 
   1   9  13        7.39       15.79      4.46 o 
   2   9  13       26.20       19.32      7.43 o 
  -4  10  13       11.25       -2.94      8.72 o 
  -3  10  13        4.89       -3.65      8.26 o 
  -2  10  13       50.48       46.89      8.46 o 
  -1  10  13       19.36       15.09      4.38 o 
   0  10  13       21.55       23.30      6.64 o 
   1  10  13        0.00        7.86      3.99 o 
   2  10  13       17.43       19.58      8.05 o 
  -4  11  13        5.40       13.11     10.28 o 
  -3  11  13        0.84       -4.06      7.69 o 
  -2  11  13        0.25       -5.05      5.05 o 
  -1  11  13        0.01       -0.18      3.88 o 
   0  11  13        9.77       13.55      4.35 o 
   1  11  13       14.11       15.26      7.31 o 
  -3  12  13        4.31        2.14      8.03 o 
  -2  12  13        0.50       -1.57      5.54 o 
  -1  12  13        0.00        8.95      4.58 o 
   0  12  13       36.75       44.62      6.05 o 
   1  12  13       34.38       35.25      6.13 o 
  -2  13  13        5.77        2.13      8.00 o 
  -1  13  13        2.42       -3.83      5.31 o 
   0  13  13        2.58        1.31      4.33 o 
   1  13  13        0.13        3.11      5.25 o 
  -1  14  13       19.14       10.70      7.99 o 
   0  14  13        3.25        0.97      5.32 o 
  -4   0  14      256.71      275.25     15.89 o 
  -2   0  14       64.61       69.61      5.20 o 
   0   0  14       52.33       56.89      7.18 o 
   2   0  14       25.73       21.55      6.02 o 
   4   0  14        5.64        4.52      3.87 o 
  -5   1  14        5.85       10.26      6.82 o 
  -4   1  14       94.02       92.26      6.55 o 
  -3   1  14        1.78       -0.37      1.83 o 
  -2   1  14      233.21      227.63      6.86 o 
  -1   1  14        0.03       -0.34      1.90 o 
   0   1  14      128.72      144.49      7.92 o 
   1   1  14       11.62        9.64      4.18 o 
   2   1  14       64.77       57.76      5.82 o 
   3   1  14       14.64       14.44      2.55 o 
   4   1  14        3.90        5.98      3.12 o 
  -6   2  14        3.32       -7.75      7.75 o 
  -5   2  14        2.34       -6.34      6.34 o 
  -4   2  14       98.23       97.77      6.40 o 
  -3   2  14       66.25       72.30      3.43 o 
  -2   2  14       85.58       78.77      3.65 o 
  -1   2  14       92.70       89.59      4.39 o 
   0   2  14        9.15       11.02      3.20 o 
   1   2  14       27.00       28.74      3.87 o 
   2   2  14      263.01      236.20      9.80 o 
   3   2  14       53.29       43.81      6.71 o 
   4   2  14       29.04       38.94      7.13 o 
  -6   3  14       15.44       -4.35      9.09 o 
  -5   3  14       63.18       47.23      9.84 o 
  -4   3  14        0.24       -5.40      5.40 o 
  -3   3  14        5.58        6.44      1.84 o 
  -2   3  14      489.61      489.86     12.35 o 
  -1   3  14       31.16       28.68      2.96 o 
   0   3  14      345.99      382.65     22.16 o 
   1   3  14       11.38        6.27      6.26 o 
   2   3  14        5.70        4.67      2.96 o 
   3   3  14        2.05       -1.15      2.52 o 
   4   3  14        0.71        3.16      4.53 o 
  -6   4  14        0.06       -8.38      8.38 o 
  -5   4  14       18.11       20.21      8.95 o 
  -4   4  14        7.65        6.18      7.17 o 
  -3   4  14        2.85        4.54      2.23 o 
  -2   4  14       36.66       34.80      3.26 o 
  -1   4  14      166.27      153.87      6.83 o 
   0   4  14      325.01      339.17     11.13 o 
   1   4  14       76.41       77.03      9.21 o 
   2   4  14        4.76        4.03      2.81 o 
   3   4  14        4.97        6.65      4.72 o 
  -5   5  14        1.45       -7.64      7.64 o 
  -4   5  14        4.40        4.13      7.46 o 
  -3   5  14       85.97       72.90      5.01 o 
  -2   5  14       75.56       81.18      4.54 o 
  -1   5  14      368.67      348.48     16.18 o 
   0   5  14       14.59       14.14      3.88 o 
   1   5  14        0.92        2.05      4.37 o 
   2   5  14        4.90       -1.39      3.92 o 
   3   5  14       51.78       50.28      8.87 o 
  -5   6  14        2.45       -4.98      8.48 o 
  -4   6  14        1.31       -1.35      7.28 o 
  -3   6  14       28.86       37.88      8.19 o 
  -2   6  14        5.39        3.35      2.62 o 
  -1   6  14       34.20       36.23      4.96 o 
   0   6  14        0.46        1.13      3.04 o 
   1   6  14       86.19       90.45     10.70 o 
   2   6  14        0.28       -1.76      4.40 o 
   3   6  14        2.33       -2.97      4.60 o 
  -5   7  14        0.59       -7.91      7.91 o 
  -4   7  14        6.99       -0.06      7.48 o 
  -3   7  14        9.12        8.88      6.99 o 
  -2   7  14       15.35       21.55      4.71 o 
  -1   7  14       48.42       48.53      5.57 o 
   0   7  14       39.32       44.78      5.43 o 
   1   7  14       52.29       50.48      6.00 o 
   2   7  14        3.07       -4.30      4.30 o 
   3   7  14        0.00        0.80      5.56 o 
  -5   8  14        8.42       -6.31      9.32 o 
  -4   8  14       17.59       15.87      8.84 o 
  -3   8  14        0.43       -3.07      4.74 o 
  -2   8  14       11.50       10.36      3.94 o 
  -1   8  14        1.11        1.84      3.55 o 
   0   8  14       75.51       89.65      7.33 o 
   1   8  14        2.70        6.88      4.71 o 
   2   8  14        0.54        3.16      5.68 o 
  -4   9  14        0.50        0.66      8.59 o 
  -3   9  14        0.25        0.44      5.09 o 
  -2   9  14        1.39       -1.03      3.69 o 
  -1   9  14        5.14        3.18      3.94 o 
   0   9  14       59.41       62.54      7.20 o 
   1   9  14        1.88        0.62      3.36 o 
   2   9  14        3.91       -4.92      4.92 o 
  -4  10  14        0.49       -8.58      8.58 o 
  -3  10  14        2.91        0.37      7.45 o 
  -2  10  14        1.33       -1.64      4.88 o 
  -1  10  14        9.35        9.54      4.26 o 
   0  10  14        0.17       -1.16      3.72 o 
   1  10  14        3.27        7.72      4.32 o 
   2  10  14       20.85       13.12      7.89 o 
  -3  11  14        1.35       -4.49      7.68 o 
  -2  11  14        4.37        5.17     15.82 o 
  -1  11  14        1.45        3.39      4.16 o 
   0  11  14        0.03       -0.93      3.98 o 
   1  11  14       10.40       13.77      4.72 o 
  -3  12  14        0.31       -5.79      8.18 o 
  -2  12  14        0.15       -6.52      6.52 o 
  -1  12  14       12.82        9.05      5.77 o 
   0  12  14       19.84       31.87      6.30 o 
   1  12  14        0.01       -1.24      4.70 o 
  -2  13  14        3.82        7.29      8.30 o 
  -1  13  14        5.41       -0.46      6.48 o 
   0  13  14       11.38       12.51      5.68 o 
   1  13  14        0.09        8.84      6.01 o 
  -5   0  15        2.99       -3.23      5.40 o 
  -3   0  15       10.11        7.00      3.26 o 
  -1   0  15      739.20      712.27     23.21 o 
   1   0  15       68.03       55.78      7.90 o 
   3   0  15        2.67       -2.11      2.90 o 
  -5   1  15        7.83       -5.14      6.04 o 
  -4   1  15        9.19       10.31      4.50 o 
  -3   1  15       54.26       63.22      5.18 o 
  -2   1  15       70.82       65.01      3.77 o 
  -1   1  15       20.68       20.70      3.12 o 
   0   1  15        6.82        4.69      2.91 o 
   1   1  15      237.90      209.21     10.59 o 
   2   1  15       45.51       29.14      9.38 o 
   3   1  15       11.81       14.99      2.67 o 
  -5   2  15       80.58       81.13     10.58 o 
  -4   2  15        7.34        3.79      3.44 o 
  -3   2  15       45.78       52.39      3.19 o 
  -2   2  15        0.34       -0.50      2.30 o 
  -1   2  15        0.18       -0.04      2.17 o 
   0   2  15        9.78        5.98      6.29 o 
   1   2  15      226.29      207.38     10.59 o 
   2   2  15       20.59       13.55      3.70 o 
   3   2  15       24.72       18.56      4.78 o 
  -5   3  15        0.15       -6.70      6.70 o 
  -4   3  15        0.40       -5.30      5.30 o 
  -3   3  15      241.05      234.08      8.73 o 
  -2   3  15      300.93      293.56      8.82 o 
  -1   3  15      258.05      234.12      8.74 o 
   0   3  15        1.68        2.17      2.51 o 
   1   3  15        9.20       12.94      4.53 o 
   2   3  15       72.50       75.83      8.07 o 
   3   3  15       14.47       11.12      4.46 o 
  -5   4  15        5.65       -5.39      8.00 o 
  -4   4  15       11.32       11.52      7.01 o 
  -3   4  15       21.49       31.82      7.30 o 
  -2   4  15       39.19       33.42      3.34 o 
  -1   4  15        0.13        0.81      2.41 o 
   0   4  15      155.50      175.14      7.64 o 
   1   4  15       23.24       13.46      3.73 o 
   2   4  15        5.92        7.55      4.47 o 
   3   4  15       10.55        5.02      3.86 o 
  -5   5  15       12.33       -2.62      8.42 o 
  -4   5  15       30.67        5.37      7.15 o 
  -3   5  15       51.40       45.10      8.42 o 
  -2   5  15       23.95       21.63      3.43 o 
  -1   5  15       22.28       24.11      3.53 o 
   0   5  15       62.66       67.49      6.23 o 
   1   5  15        3.66       -3.76      4.14 o 
   2   5  15        6.07       11.02      5.76 o 
   3   5  15        0.97        3.71      5.52 o 
  -5   6  15        0.05       -8.01      8.01 o 
  -4   6  15        7.37       -3.57      7.11 o 
  -3   6  15       25.34       21.48      7.64 o 
  -2   6  15        5.60        7.70      3.21 o 
  -1   6  15        1.31        3.75      3.64 o 
   0   6  15      226.81      263.01     12.25 o 
   1   6  15       13.85        1.89      5.15 o 
   2   6  15        0.02       -2.75      4.56 o 
   3   6  15        5.76       11.48      6.32 o 
  -5   7  15       14.27        9.55     10.16 o 
  -4   7  15       12.53        9.47      8.61 o 
  -3   7  15        1.48       -6.21      6.21 o 
  -2   7  15       10.39       11.26      3.40 o 
  -1   7  15        0.56        0.25      3.46 o 
   0   7  15        1.55        1.70      3.54 o 
   1   7  15       14.01       14.58      6.57 o 
   2   7  15       15.38        1.34      5.36 o 
  -4   8  15        0.75       -5.57      8.17 o 
  -3   8  15        0.03       -6.64      6.64 o 
  -2   8  15       12.56        9.29      7.67 o 
  -1   8  15        6.04       10.86      4.32 o 
   0   8  15       10.31        8.57      5.43 o 
   1   8  15       10.81       13.43      6.45 o 
   2   8  15        1.10        6.71      6.15 o 
  -4   9  15       11.11       -8.13      8.47 o 
  -3   9  15        0.48        2.56      5.73 o 
  -2   9  15       11.00        6.34      7.07 o 
  -1   9  15       16.88       15.45      4.89 o 
   0   9  15       11.16       16.29      4.83 o 
   1   9  15       16.24       18.33     10.52 o 
   2   9  15        0.94        5.75      6.89 o 
  -4  10  15        0.06       -8.27      8.27 o 
  -3  10  15        1.77       -7.08      7.08 o 
  -2  10  15        4.91       -1.22      5.34 o 
  -1  10  15        0.09        1.43      4.20 o 
   0  10  15        3.68        2.36      4.18 o 
   1  10  15        0.83       -1.82      3.90 o 
  -3  11  15        0.14       -7.88      7.88 o 
  -2  11  15        4.09       -3.27      6.92 o 
  -1  11  15        4.17        3.74      4.94 o 
   0  11  15        3.76       -1.32      4.92 o 
   1  11  15        1.75       -0.66      6.82 o 
  -2  12  15        5.95       -7.16      7.16 o 
  -1  12  15       11.02       18.74      6.54 o 
   0  12  15        4.25       10.15      5.17 o 
   1  12  15        0.76        4.79      5.67 o 
  -1  13  15       24.79       31.83      9.28 o 
   0  13  15       11.28       16.44     10.54 o 
  -4   0  16       39.77       33.47      6.84 o 
  -2   0  16      739.10      733.62     23.99 o 
   0   0  16      225.86      208.83     14.86 o 
   2   0  16       32.11       29.35      7.09 o 
  -5   1  16       44.67       45.23      8.91 o 
  -4   1  16       26.63       17.58      4.25 o 
  -3   1  16      162.87      171.93      6.96 o 
  -2   1  16      198.08      180.02      6.32 o 
  -1   1  16        7.33        0.97      2.78 o 
   0   1  16       62.80       53.38      7.04 o 
   1   1  16      121.19       91.90      7.08 o 
   2   1  16       42.77       40.35      5.44 o 
   3   1  16       22.30       25.38      6.92 o 
  -5   2  16       12.16       -3.58      7.05 o 
  -4   2  16       26.34       38.24      4.82 o 
  -3   2  16        1.18       -2.94      3.54 o 
  -2   2  16       28.30       29.14      7.24 o 
  -1   2  16      166.55      152.00      6.94 o 
   0   2  16      137.04      143.14     32.28 o 
   1   2  16       15.10        4.09      3.42 o 
   2   2  16        0.03       -2.75      2.75 o 
   3   2  16        3.74       -1.42      3.51 o 
  -5   3  16       11.41       -0.65      7.30 o 
  -4   3  16       12.75        9.04      6.88 o 
  -3   3  16       38.76       50.79      8.08 o 
  -2   3  16       17.21       14.23      3.10 o 
  -1   3  16       86.86       91.33      6.78 o 
   0   3  16       74.87       78.70      7.92 o 
   1   3  16       11.09       10.33      3.81 o 
   2   3  16       29.57       32.39      5.15 o 
   3   3  16        4.88       -1.67      3.49 o 
  -5   4  16       13.60        3.23      7.79 o 
  -4   4  16        1.31        0.49      6.54 o 
  -3   4  16       24.25       21.47      7.16 o 
  -2   4  16        0.87        2.16      2.51 o 
  -1   4  16      145.53      140.85      6.93 o 
   0   4  16        6.33        9.33      3.01 o 
   1   4  16       12.58       10.00      3.66 o 
   2   4  16        8.51        9.15      3.92 o 
   3   4  16        1.48        0.53      3.48 o 
  -5   5  16        2.40       -7.72      7.72 o 
  -4   5  16        1.43        2.67      7.26 o 
  -3   5  16       22.75       12.29      7.08 o 
  -2   5  16        3.70        1.79      2.71 o 
  -1   5  16       55.27       58.24      4.75 o 
   0   5  16       25.72       29.98      3.89 o 
   1   5  16        0.11        0.71      3.09 o 
   2   5  16        3.49        5.33      3.66 o 
   3   5  16        7.09       14.14      7.07 o 
  -5   6  16        0.58       -8.02      8.02 o 
  -4   6  16        6.71        9.89      8.03 o 
  -3   6  16        4.58        1.37      6.24 o 
  -2   6  16       14.57       13.30      4.35 o 
  -1   6  16        3.40        0.85      2.65 o 
   0   6  16       32.70       40.88      5.54 o 
   1   6  16        1.42       -4.32      4.32 o 
   2   6  16       10.84        3.41      5.66 o 
  -4   7  16       11.35       14.70      8.87 o 
  -3   7  16        9.61       12.82      7.70 o 
  -2   7  16        5.12        6.70      3.17 o 
  -1   7  16       33.98       48.29     11.17 o 
   0   7  16        4.45        8.49      4.21 o 
   1   7  16        0.18       -2.10      4.98 o 
   2   7  16        0.00        6.95      5.73 o 
  -4   8  16        5.99       -1.16      8.35 o 
  -3   8  16        0.10       -4.31      7.04 o 
  -2   8  16       27.61       21.84      8.19 o 
  -1   8  16       57.07       54.68      7.42 o 
   0   8  16        6.62       16.35      4.79 o 
   1   8  16        1.94        0.94      5.76 o 
   2   8  16       17.65       24.44      8.21 o 
  -4   9  16        0.01        2.36      8.88 o 
  -3   9  16        0.03        0.22      7.74 o 
  -2   9  16       12.70       17.26      7.79 o 
  -1   9  16        6.39        5.72      9.89 o 
   0   9  16        0.55        7.41      4.58 o 
   1   9  16        2.16       -4.86      5.61 o 
  -3  10  16        0.01       -4.01      8.10 o 
  -2  10  16        0.02       -3.90      6.22 o 
  -1  10  16        2.00        0.72      5.29 o 
   0  10  16        3.92        4.02      4.43 o 
   1  10  16       10.78       14.71      5.12 o 
  -3  11  16        1.77       -8.01      8.60 o 
  -2  11  16        0.00       -5.68      6.88 o 
  -1  11  16       34.51       38.41      9.07 o 
   0  11  16        2.92       -4.32      4.32 o 
   1  11  16        4.65        7.97      5.86 o 
  -2  12  16        8.03       -7.11      7.11 o 
  -1  12  16        0.06       -4.18      6.71 o 
   0  12  16        0.52        0.82      4.91 o 
  -3   0  17        3.32        0.34      4.20 o 
  -1   0  17      148.62      139.60     12.06 o 
   1   0  17        0.00       -3.97      3.97 o 
   3   0  17        3.17        6.42      5.84 o 
  -5   1  17        1.33       -5.81      5.81 o 
  -4   1  17       21.59       25.05      4.57 o 
  -3   1  17       62.13       64.27      5.78 o 
  -2   1  17       55.01       48.85      4.36 o 
  -1   1  17       42.20       45.98      4.38 o 
   0   1  17       87.70       85.98     14.03 o 
   1   1  17        5.48        6.89      3.64 o 
   2   1  17        0.83       -0.83      3.23 o 
   3   1  17        0.08       10.27      4.17 o 
  -5   2  17        0.33       -6.71      6.71 o 
  -4   2  17        3.11       -2.71      5.67 o 
  -3   2  17       60.17       68.40      5.61 o 
  -2   2  17       46.26       42.30      4.19 o 
  -1   2  17       12.32       10.59      2.94 o 
   0   2  17        2.45        1.94      3.01 o 
   1   2  17       10.62       10.97      3.96 o 
   2   2  17        0.19        3.02      3.52 o 
   3   2  17        3.89       -0.12      3.39 o 
  -5   3  17        0.04       -6.61      6.61 o 
  -4   3  17        0.19       -5.94      5.94 o 
  -3   3  17        6.63        0.44      5.25 o 
  -2   3  17       12.50       12.46      3.27 o 
  -1   3  17       50.44       57.19      6.06 o 
   0   3  17       45.54       59.72      6.71 o 
   1   3  17       23.50       18.62      4.68 o 
   2   3  17        0.91       -2.70      3.24 o 
  -5   4  17        5.67        1.02      8.47 o 
  -4   4  17       53.97       63.96     10.54 o 
  -3   4  17       22.44       34.61      7.94 o 
  -2   4  17        2.05        0.45      2.64 o 
  -1   4  17        7.34        5.61      3.31 o 
   0   4  17      116.78      110.83     11.05 o 
   1   4  17       19.75       21.51      4.68 o 
   2   4  17        0.00       -1.15      3.28 o 
  -5   5  17        4.92       -8.41      8.41 o 
  -4   5  17       23.71       28.98      9.19 o 
  -3   5  17       58.99       56.84      9.65 o 
  -2   5  17       40.32       42.83      4.56 o 
  -1   5  17        6.41        8.24      3.13 o 
   0   5  17       12.92       12.83      3.37 o 
   1   5  17        6.89       10.56      3.96 o 
   2   5  17        4.52        3.21      3.66 o 
  -4   6  17       17.10       20.52      8.95 o 
  -3   6  17        9.41        6.23      7.31 o 
  -2   6  17       12.01        8.48      3.41 o 
  -1   6  17       81.09       81.90      5.83 o 
   0   6  17        2.45        8.18      3.21 o 
   1   6  17        9.93        4.43      6.13 o 
   2   6  17        7.61       15.57      7.17 o 
  -4   7  17        2.04       -7.40      7.40 o 
  -3   7  17        0.16       -5.99      6.63 o 
  -2   7  17        0.51       -3.79      5.53 o 
  -1   7  17      105.47      114.95      9.10 o 
   0   7  17       32.32       29.63      5.46 o 
   1   7  17        9.41        6.74      5.97 o 
   2   7  17        3.68       13.61      6.92 o 
  -4   8  17        0.04       -6.89      8.63 o 
  -3   8  17        0.02       -6.63      6.63 o 
  -2   8  17        7.18       11.14      7.08 o 
  -1   8  17        9.90        9.98      4.84 o 
   0   8  17        2.08       -2.63      4.61 o 
   1   8  17        1.13        2.15      5.98 o 
  -3   9  17        3.31       -6.03      7.40 o 
  -2   9  17       36.71       45.76     10.00 o 
  -1   9  17       20.48       21.58      7.12 o 
   0   9  17        1.08        7.71      4.64 o 
   1   9  17        0.81        4.48      6.92 o 
  -3  10  17        8.59        8.53      9.64 o 
  -2  10  17        7.46        4.92      7.81 o 
  -1  10  17       14.59       27.65      8.36 o 
   0  10  17        3.20        3.55      4.58 o 
  -2  11  17        2.30       -5.84      7.48 o 
  -1  11  17        3.79       21.17      8.24 o 
   0  11  17        4.95        7.94      5.34 o 
  -4   0  18       15.78       19.82      6.18 o 
  -2   0  18       21.00       21.62      4.15 o 
   0   0  18        0.03        1.47      4.42 o 
   2   0  18        8.60       14.45      6.32 o 
  -4   1  18        1.60       -1.19      5.45 o 
  -3   1  18        0.34       -1.64      3.97 o 
  -2   1  18        3.94       -0.10      2.63 o 
  -1   1  18        7.20        3.91      8.48 o 
   0   1  18        8.47       10.31      3.77 o 
   1   1  18        9.06        7.15      3.73 o 
   2   1  18        5.66        8.37      3.84 o 
  -5   2  18        2.20       -6.66      6.66 o 
  -4   2  18        2.75        0.60      5.86 o 
  -3   2  18        3.45        3.13      5.65 o 
  -2   2  18        8.98        6.96      3.98 o 
  -1   2  18       19.40       17.98      3.42 o 
   0   2  18       16.82       18.54      4.63 o 
   1   2  18        7.97        3.25      3.43 o 
   2   2  18       10.81       11.85      4.13 o 
  -5   3  18        8.23       -4.69      7.69 o 
  -4   3  18       29.09       27.42      8.15 o 
  -3   3  18       86.68       78.51     10.03 o 
  -2   3  18      112.39      115.13      6.60 o 
  -1   3  18        2.69        3.62      2.80 o 
   0   3  18        2.80       -0.30      3.65 o 
   1   3  18        0.41       -1.44      4.97 o 
   2   3  18        0.09       -3.34      3.34 o 
  -5   4  18       19.15       21.36     10.02 o 
  -4   4  18        1.47       -6.34      6.34 o 
  -3   4  18        0.77       -4.05      5.16 o 
  -2   4  18       20.53       23.35      3.90 o 
  -1   4  18        5.42        4.10      3.01 o 
   0   4  18        7.91        7.81     11.88 o 
   1   4  18        2.04        4.97      3.80 o 
   2   4  18        0.04       -0.30      3.72 o 
  -4   5  18       12.18       -6.85      7.36 o 
  -3   5  18        0.09        0.42      6.40 o 
  -2   5  18       52.08       56.57      5.16 o 
  -1   5  18        0.04       -2.66      2.66 o 
   0   5  18       61.76       57.38      5.27 o 
   1   5  18        5.13       12.70      4.30 o 
   2   5  18        0.00       -0.72      3.82 o 
  -4   6  18       38.54       23.38      9.70 o 
  -3   6  18        3.02       -1.58      6.60 o 
  -2   6  18       13.69       27.68      7.98 o 
  -1   6  18       75.85       76.24      5.97 o 
   0   6  18       21.87       25.42      4.04 o 
   1   6  18        0.32        2.27      3.71 o 
  -4   7  18       10.84        0.94      8.98 o 
  -3   7  18       27.94       37.72      9.50 o 
  -2   7  18        7.62        4.48      6.52 o 
  -1   7  18        1.18        3.10      3.35 o 
   0   7  18        3.87        7.94      3.39 o 
   1   7  18        0.24       -0.72      5.67 o 
  -3   8  18        0.00       -0.98      7.44 o 
  -2   8  18       75.19       91.07     12.09 o 
  -1   8  18        4.76        2.77      3.44 o 
   0   8  18        1.99        8.33      5.19 o 
   1   8  18        6.76       14.59      7.92 o 
  -3   9  18        0.26       -4.98      8.01 o 
  -2   9  18        2.90        3.08      7.47 o 
  -1   9  18        7.60       11.51      5.28 o 
   0   9  18        3.82       11.36      4.93 o 
  -2  10  18        8.93       -2.25      7.76 o 
  -1  10  18        0.43        2.32      6.59 o 
   0  10  18        0.01       -3.26      4.21 o 
  -1  11  18       19.32       23.82      8.52 o 
  -3   0  19       11.40       13.82      5.80 o 
  -1   0  19        2.86       -0.12      4.69 o 
   1   0  19       19.16       25.01      7.52 o 
  -4   1  19       11.24       10.90      6.61 o 
  -3   1  19        1.36       -0.10      3.09 o 
  -2   1  19       30.35       37.98      4.25 o 
  -1   1  19        0.97        3.96      3.50 o 
   0   1  19        0.10       -4.60      4.60 o 
   1   1  19        0.02       -2.75      3.31 o 
   2   1  19       11.15       10.48      9.21 o 
  -4   2  19       12.92        9.75      6.84 o 
  -3   2  19        0.90       -4.19      4.80 o 
  -2   2  19        0.06       -0.40      2.79 o 
  -1   2  19        3.93        0.34      4.61 o 
   0   2  19       29.26       30.38      5.06 o 
   1   2  19        6.66       -3.28      4.88 o 
   2   2  19       15.57       14.57      5.01 o 
  -4   3  19       34.18       40.17      8.85 o 
  -3   3  19        0.51        9.01      6.33 o 
  -2   3  19        6.55        5.47      3.30 o 
  -1   3  19        2.45        4.35      2.99 o 
   0   3  19        4.98        2.86      5.89 o 
   1   3  19        2.79       -0.80      3.65 o 
   2   3  19        3.69        5.00      4.42 o 
  -4   4  19        1.82       -2.37      6.93 o 
  -3   4  19        1.05        3.54      6.28 o 
  -2   4  19        0.62        1.71      5.65 o 
  -1   4  19        0.12       -2.76      2.76 o 
   0   4  19        4.19        1.15      3.37 o 
   1   4  19        0.60       -1.14      3.51 o 
  -4   5  19       12.99        4.45      7.71 o 
  -3   5  19       60.12       72.20     10.69 o 
  -2   5  19        3.92        7.53      6.31 o 
  -1   5  19        9.04       15.74      3.91 o 
   0   5  19       27.01       19.37      5.01 o 
   1   5  19       21.13       27.91      5.70 o 
  -4   6  19       25.82       17.50      9.43 o 
  -3   6  19        5.38       10.64      7.46 o 
  -2   6  19        0.16        9.84      6.91 o 
  -1   6  19        0.31        0.13      3.19 o 
   0   6  19        2.75        8.72      4.31 o 
   1   6  19        1.50        0.78      4.06 o 
  -3   7  19        8.27        5.20      7.53 o 
  -2   7  19        2.27       -0.62      6.82 o 
  -1   7  19       36.24       45.32      5.34 o 
   0   7  19        2.32        7.79      4.88 o 
   1   7  19        1.43        3.00      4.44 o 
  -3   8  19       19.15       22.94      9.64 o 
  -2   8  19        2.91       -0.08      7.23 o 
  -1   8  19        0.01        3.72      3.92 o 
   0   8  19        1.46        1.96      3.36 o 
  -2   9  19        6.32       -5.47      7.83 o 
  -1   9  19       15.94       23.59      8.52 o 
   0   9  19        0.23       -2.77      4.21 o 
  -1  10  19        3.73       13.85      8.11 o 
   0  10  19        0.48       13.60      6.88 o 
   0   0  20        1.80        3.34      5.02 o 
  -4   1  20        8.45        4.40      6.01 o 
  -3   1  20        1.00        3.07      5.23 o 
  -2   1  20        3.36       10.83      5.47 o 
  -1   1  20        2.43        1.00      3.39 o 
   0   1  20        2.37       11.70      4.24 o 
   1   1  20       11.51       11.53      4.80 o 
  -4   2  20        0.06       -3.25      5.97 o 
  -3   2  20       13.79       20.89      6.95 o 
  -2   2  20        5.23        7.75      5.83 o 
  -1   2  20        7.92       12.84      4.50 o 
   0   2  20        0.02        2.31      3.55 o 
   1   2  20        9.92       12.72      4.72 o 
  -4   3  20        0.04        3.27      7.02 o 
  -3   3  20       12.71        1.23      5.84 o 
  -2   3  20        1.28        3.35      5.70 o 
  -1   3  20       13.08        9.53      4.47 o 
   0   3  20       10.57        9.34      4.31 o 
   1   3  20        0.20       -1.01      3.53 o 
  -4   4  20       17.59       27.72      9.29 o 
  -3   4  20       19.39       24.20      8.08 o 
  -2   4  20        3.35        5.91      6.43 o 
  -1   4  20        9.94       10.13      3.67 o 
   0   4  20        0.17       -3.59      3.59 o 
   1   4  20        0.30       -3.14      3.81 o 
  -4   5  20        0.04       -6.84      6.84 o 
  -3   5  20        8.51        4.51      7.65 o 
  -2   5  20       21.69       22.11      7.75 o 
  -1   5  20        0.85        1.62      3.34 o 
   0   5  20        5.74       11.96      4.80 o 
   1   5  20        0.18       -2.77      4.16 o 
  -3   6  20        2.56        0.26      7.57 o 
  -2   6  20        6.86       11.47      6.96 o 
  -1   6  20        2.02        0.83      3.47 o 
   0   6  20       11.49       10.40      6.29 o 
   1   6  20        1.82       -0.96      6.93 o 
  -3   7  20        3.07       -6.05      7.30 o 
  -2   7  20        2.20        6.52      7.25 o 
  -1   7  20        0.30        1.99      3.65 o 
   0   7  20        4.86        8.40     10.25 o 
  -2   8  20        0.06       -6.59      6.59 o 
  -1   8  20        2.48       17.91      8.21 o 
   0   8  20        5.76       14.21      5.31 o 
  -1   9  20        0.00        2.35      7.21 o 
   0   9  20        0.00        7.94      6.04 o 
  -3   0  21        0.56       18.59      5.56 o 
  -1   0  21        7.60        1.37      5.37 o 
   1   0  21       14.08        9.49      6.92 o 
  -4   1  21        8.02        6.57      6.76 o 
  -3   1  21        0.86        9.20      5.99 o 
  -1   1  21        4.62       10.21      4.28 o 
   0   1  21        4.02       -0.32      4.09 o 
   1   1  21        3.57        4.49      4.38 o 
  -4   2  21       25.45       24.03      7.97 o 
  -3   2  21        2.43        6.92      6.46 o 
  -2   2  21        2.70        2.25      5.64 o 
  -1   2  21        3.86        8.09      4.54 o 
   0   2  21        3.02       -0.38      4.18 o 
   1   2  21       11.59       19.52      8.47 o 
  -3   3  21        0.16        1.16      6.03 o 
  -2   3  21        0.00        1.63      5.83 o 
  -1   3  21        3.14       -2.25      4.13 o 
   0   3  21        4.61        0.49      4.03 o 
   1   3  21        2.54        3.39      4.73 o 
  -3   4  21        3.62       -0.08      6.14 o 
  -2   4  21        3.19       15.35      6.90 o 
  -1   4  21        0.51        1.31      4.06 o 
   0   4  21        0.53       -1.12      4.10 o 
  -3   5  21       12.07       22.16      8.35 o 
  -2   5  21        1.97        5.13      6.51 o 
  -1   5  21        5.50        7.64      3.68 o 
   0   5  21        5.63       -1.28      6.19 o 
  -3   6  21        0.00        5.65      7.74 o 
  -2   6  21        0.00       -0.56      6.76 o 
  -1   6  21        0.23       -2.68      5.76 o 
   0   6  21        0.34       -3.34      4.18 o 
  -2   7  21        2.78       -3.24      6.93 o 
  -1   7  21        4.36        6.52      7.16 o 
   0   7  21        0.94       -1.66      4.64 o 
  -1   8  21        2.72        5.56      7.46 o 
   0   0  22        7.42       12.16      7.57 o 
  -3   1  22        4.63       18.14      6.55 o 
  -1   1  22        5.81       10.99      5.48 o 
   0   1  22        5.36        6.50      4.73 o 
  -3   2  22        0.07        1.58      6.10 o 
  -1   2  22        0.16        1.84      4.64 o 
   0   2  22        0.98       -3.98      3.98 o 
  -3   3  22        2.15        1.15      6.67 o 
  -2   3  22        0.14        4.43      6.01 o 
  -1   3  22        4.58        8.22      4.89 o 
   0   3  22        2.48        4.79      4.44 o 
  -3   4  22        4.10        1.85      6.75 o 
  -2   4  22       11.92        9.48      7.16 o 
   0   4  22        7.26        2.28      7.96 o 
  -2   5  22        4.88       20.08      8.18 o 
   0   5  22        0.05        0.43      4.71 o 
  -2   6  22       11.38       14.95      8.37 o 
  -1   6  22        9.44       19.40      7.78 o 
   0   6  22        1.27       -2.21      6.95 o 
   0   1  23       12.79       26.99      6.04 o 
   0   2  23       18.38       17.21      9.09 o 
   0   3  23        7.93       12.38      6.44 o 
  -2   4  23        9.40       19.10      7.52 o 
                                                 
